# Supplementary material for: The role of landscape composition and heterogeneity on the taxonomical and functional diversity of Mediterranean plant communities in agricultural landscapes
Source: PLoS One. 2020 Sep 16;15(9):e0238222. doi: 10.1371/journal.pone.0238222 (PMC7494112; doi:10.1371/journal.pone.0238222)
Supplement: S2 Table — (XLSX) [file pone.0238222.s002.xlsx]

## Sheet: Data
Division	Family	Taxon	Habitat_preference	Life_form	Life_span	Plant_height	Leaf_area	SLA	Clonality	Floral_unit	Pollination_syndrome	Seed_Prod	Seed_mass	Dispersal_mode	UIB	SonMutNou	SonGual	SonGinard	SonDoblons	SonBaco	sHeretat	SaRitxola	sAlzinar	SaCanova	Puntiro	Muro	MontiSion	Esporles	EsCabanells	CarrerBetlem	CanVolaVola	Capdella	CanRefila	AloeVera
Pteridophyta	Aspleniaceae	Ceterach officinarum Willd.	0	H		0.125	medium	18.9	yes	Fern	0	many		0	0	0	0	0	0	0	0	0	0	0	0	0	0	0.5	0	0	0	0	0	0
Pteridophyta	Ophioglossaceae	Ophioglossum lusitanicum L.	0	G		0.04	small		yes	Fern	0	many		0	0	0	0	0.5	0.5	0.5	0	0	0	0.5	0	0	0	0	1	0	0	0	0.5	2
Pteridophyta	Polypodiaceae	Polypodium cambricum L.	0	H		0.21	very large		yes	Fern	0	many		0	0	0	0	0	0	0	0	0	0	0	0	0	0	0.5	0	0	0	0	0	0
Pteridophyta	Selaginellaceae	Selaginella denticulata (L.) Spring	0	T		0.125	very small		yes	Fern	0	medium		0	0	0	0	0.5	0.5	0	0	0	0	0	0.5	0	0.5	0	5	0	0	0.5	24	0.5
Spermatophyta	Amaryllidaceae	Allium ampeloprasumL.	1	G	very short	1.125	very large	14.08	yes	Pseudanthium	1	medium	medium	0	0.5	0.5	0.5	0.5	0	0	0	0	0	0.5	0.5	0.5	0	0	0	0.5	0	0	0	0
Spermatophyta	Amaryllidaceae	Allium commutatum Guss.	0	G		0.75	very large		yes	Pseudanthium	1	medium		0	0	0	0	0.5	0	0	0	0	0	0	0	0	0	0	0	0	0	0	0	0
Spermatophyta	Amaryllidaceae	Allium neapolitanum Cirillo	1	G		1.75	very large		yes	Pseudanthium	1	medium		0	0	0	0	0	0	0	0.5	0	0	0	0	0	0	0	0	0	0	0	0	0
Spermatophyta	Amaryllidaceae	Allium paniculatum L.	1	G		0.475	very large		yes	Pseudanthium	1	medium		0	0	0	0	0	0	0	0	0	0	0.5	0	0	0	0	0	0.5	0	0	0	0
Spermatophyta	Amaryllidaceae	Allium roseum L.	1	G		0.525	very large	0.475	yes	Pseudanthium	1	medium		0	2	15	1	0.5	0.5	0	0.5	19	0.5	0.5	1	70	0.5	0.5	0	0.5	1	0.5	0	0
Spermatophyta	Amaryllidaceae	Allium sp.	0	G			very large		yes	Pseudanthium	1	medium		0	0	0	0	0	0	0	0	0	0	0	0	0	0	0	0	0	0	0	0	0.5
Spermatophyta	Amaryllidaceae	Allium subvillosum Salzm. ex Schult. & Schult.f.	0	G		0.28	very large		yes	Pseudanthium	1	medium	medium	0	0	0.5	27	0.5	0.5	17	0	0	0	18	14	0	0	1	160	22	51	0	0	0
Spermatophyta	Amaryllidaceae	Allium triquetrum L.	0	G		0.2562	very large	23.9	yes	Pseudanthium	1	medium		0	0	0	0	0	0	0	0.5	0	0	0	0	0	0	0.5	0	0	0	0	0	0
Spermatophyta	Amaryllidaceae	Narcissus serotinus L.	0	G		0.25	small		yes	Flower	1	few	medium	0	0	10	0	0.5	0.5	0	0	0	0	0	0.5	0	0	0	0	0.5	0.5	0	0	0
Spermatophyta	Anacardiaceae	Pistacia lentiscus L.	0	MF	very long	2.5529	medium	6.1786	no	Apetalous	1	many	heavy	1	135	44	70	191	100	122	107	152	193	170	33	68	42	58	191	104	141	41	149	179
Spermatophyta	Apiaceae	Ammi majus L.	1	T	very short	0.395	very large	34.44	no	Pseudanthium	1	many	light	0	0	0	0.5	0.5	0	0.5	0	0	0.5	0	0	0	0	0	0	0	0	0	0	0
Spermatophyta	Apiaceae	Bupleurum baldense Turra	0	T	very short	0.04	very small		no	Pseudanthium	1	few	very light	0	0	0	0	0	0	0	0	0	0	0	0	0	0	0	0	0	0	0	0.5	5
Spermatophyta	Apiaceae	Bupleurum semicompositum L.	0	T		0.3	very small		no	Pseudanthium	1	few		0	0	0.5	0	0	0	0	0	0	0	0	0	0	0	0	0	0.5	0	0	0	0
Spermatophyta	Apiaceae	Daucus carota L.	1	H	short	0.119	medium	16.25	yes	Pseudanthium	1	many	light	1	11	0	0.5	0.5	0.5	0	40	9	1	0	1	14	0	0	0.5	0.5	0	0.5	0	0.5
Spermatophyta	Apiaceae	Eryngium campestre L.	2	H	medium	0.194	very large	5.8417	yes	Pseudanthium	1	medium	light	1	1	0	0	0	0	0	1	0.5	1	0	0	0.5	0.5	0	0	0	0	0.5	0	0
Spermatophyta	Apiaceae	Foeniculum vulgare Mill.	1	H	medium	1.08	medium	3.315	yes	Pseudanthium	1	many	medium	1	0.5	0	0	0	0	0	39	0	0	0	0	0	0	0	0	0	0	0.5	0	0
Spermatophyta	Apiaceae	Kundmannia sicula (L.) DC.	1	H		0.8	very large		no	Pseudanthium	1	many		0	0	0	0	0	0	0	0	0	0	0	0	0.5	0	0	0	0	0	0	0	0
Spermatophyta	Apiaceae	Scandix pecten-veneris L.	1	T	very short	0.19	large	14.88	no	Pseudanthium	1	medium	medium	1	0	0	0.5	0	12	0	0.5	0	0.5	0	0	0	0	0	0	0	0	0	5	57
Spermatophyta	Apiaceae	Smyrnium olusatrum L.	1	H	very short	0.75	very large	39.6	no	Pseudanthium	1	many	heavy	1	0	0	0	0.5	0	0	0.5	0	0	0	0	0.5	0	0	0	0	0	0	0	0
Spermatophyta	Apiaceae	Torilis arvensis(Huds.) Link	2	T	very short	0.2	very small	28.08	no	Pseudanthium	1	many	medium	1	0	0	0	0	0	0	0	0	0.5	0	0	0	0	0	0	0	0	0	0	0
Spermatophyta	Apiaceae	Torilis nodosa (L.) Gaertn.	0	T	very short	0.3625	small	14.13	no	Pseudanthium	1	many	light	1	0	0	0	3	5	0	0	0	0.5	0	0	15	0.5	0	7	0	0	0	3	0.5
Spermatophyta	Apiaceae	Torilis webbii Jury	2	T	very short	0.275	small		no	Pseudanthium	1	many		1	0	0	0	0	0	0	0.5	0	0	0	0	0	0	0	0	0	0	0	0	0
Spermatophyta	Araceae	Arisarum vulgare O.Targ.Tozz.	0	G		0.104	medium	29.295	yes	Pseudanthium	1	few		1	26	80	29	25	22	27	31	1	27	124	46	50	24	71	101	0	46	133	76	95
Spermatophyta	Araceae	Arum italicum Mill.	1	G		0.41	very large		yes	Pseudanthium	1	medium	heavy	1	0.5	0.5	0	35	0.5	0	0.5	4	0	1	0	0	0	0.5	4	0	0	0	0	0
Spermatophyta	Araceae	Arum pictum subsp. sagittifolium Rosselló & L.Sáez	0	G		0.35	very large		yes	Pseudanthium	1	medium		1	0	0	0	0.5	0	2	0	0.5	0	0	0	0	0	0	0	0	2	0	0	0
Spermatophyta	Arecaceae	Chamaerops humilis L.	0	MF	long	2	very large	5.5225	no	Pseudanthium	1	medium	heavy	1	0.5	0	0	0	0	0	5	0	1	0	0	0	0	0	0	0	0	0.5	0	0
Spermatophyta	Arecaceae	Phoenix dactylifera L.	1	MF		32.5	very large		no	Pseudanthium	1	many		1	0	0	0	0	0	0	0.5	0	0	0	0	0	0	0	0	0	0	0	0	0
Spermatophyta	Asparagaceae	Asparagus acutifolius L.	0	C	long	1	very small	8.3115	yes	Flower	1	many	heavy	1	54	0	1	0	0	0	77	18	33	0	0	94	0	1	1	0	0	4	0	0
Spermatophyta	Asparagaceae	Asparagus albus L.	0	C		0.75	small	14.631	yes	Pseudanthium	1	many		1	1	8	0	21	0.5	7	0	0	0.5	25	15	0.5	0.5	1	1	2	0.5	34	0.5	1
Spermatophyta	Asparagaceae	Asparagus horridus L.	0	C		1	very small	2.269	yes	Flower	1	many	heavy	1	0.5	0	2	1	1	0	0.5	0.5	0	0.5	0	0	0	0	0	2	5	0	2	24
Spermatophyta	Asparagaceae	Drimia maritima (L.) Stearn	0	G		0.6	very large	19.827	yes	Flower	1	many	medium	0	0	0	0	0	0	0	0	0	0	0	0	0	0.5	0.5	0	0	0.5	11	0	0
Spermatophyta	Asparagaceae	Leopoldia comosa (L.) Parl.	1	G		0.425	medium		yes	Flower	1	medium	medium	1	0	0	0.5	0.5	0	0	4	0.5	0	0	0.5	15	0.5	0	0	0.5	0	0.5	0.5	0
Spermatophyta	Asparagaceae	Muscari neglectum Guss. ex Ten.	0	G		0.3	medium	12.54	yes	Flower	1	medium	medium	1	0.5	0	0	0	0	0	0	0	0	0	0	0	0	0	0	0	0	0	0	0
Spermatophyta	Asparagaceae	Ornithogalum arabicum L.	1	G		0.45	very large		yes	Flower	1	rarely		0	0	0	0	0	0	0	0	0	0	0	0	0.5	0	0	0	0	0	0	0	0
Spermatophyta	Asparagaceae	Ornithogalum narbonense L.	0	G		0.5	very large		yes	Flower	1	few		0	0	0	0	0.5	0	0.5	0.5	0.5	0.5	0	0	0.5	0	0	0	0	0	0	0	0
Spermatophyta	Asparagaceae	Prospero autumnale (L.) Speta	0	T		0.2	small	16.03	yes	Flower	1	few	light	0	0	0.5	0	0.5	0.5	0.5	0	0	0	6	0	0	0	0	1	1	1	0	1	4
Spermatophyta	Asparagaceae	Ruscus aculeatus L.	0	NF		0.9323	medium	11.9	yes	Flower	1	medium	heavy	1	0	0.5	0	0	0	0	0	0	0	0	0	0	0	0.5	1	0	0	0	0	0
Spermatophyta	Boraginaceae	Borago officinalis L.	1	T	very short	0.31	large	23.75	no	Flower	1	many	heavy	1	0	0	0	1	0	0	0	0	1	0	0	0	0	0	0	0	0	0	0	0
Spermatophyta	Boraginaceae	Cynoglossum creticum Mill.	1	H	very short	0.41	very large		no	Flower	1	medium		1	0	0	0	0	0	0	0.5	0	0.5	0	0	0.5	0	0	0	0	0	0	0	0
Spermatophyta	Boraginaceae	Echium sabulicola Pomel	1	T		0.3	medium		no	Flower	1	medium		1	0	0	0	0	0	0	0	0	0	0	0	1	0	0	0	0	0	0	0	0
Spermatophyta	Boraginaceae	Echium cf. parviflorum Moench	1	T	very short	0.4	medium		no	Flower	1	medium		1	0	0	0	0.5	0	0	0.5	0	0	0	0	0	0	0	0	0	0	0	0	0
Spermatophyta	Boraginaceae	Neatostema apulum (L.) I.M.Johnst.	0	T	very short	0.2	medium	16.07	no	Flower	1	few	light	0	0	1	0	1	0	1	0	0	0	0.5	0	0	0	0	0	0.5	0.5	0	0.5	0.5
Spermatophyta	Brassicaceae	Capsella bursa-pastoris (L.) Medik.	1	T	very short	0.4	medium	17.54	no	Flower	1	many	very light	1	0	0	0	0	0	0	0	0	0	0	0	0	0	0	0	0	0.5	0	0	0
Spermatophyta	Brassicaceae	Diplotaxis erucoides (L.) DC.	1	T	very short	0.5	medium	13	yes	Flower	1	many	very light	1	0	0	0	0	0	0	0	0	0	0	0	0.5	0	0	0	0	0	0	0	0
Spermatophyta	Brassicaceae	Raphanus raphanistrum L.	1	T	very short	0.32	very large	25.63	no	Flower	1	many	medium	1	0	0	0	0	0	0	0	0	0.5	0	0	0	0	0	0	0	0	0	0	0
Spermatophyta	Brassicaceae	Sinapis alba L.	1	T	very short	0.385	large	20.98	no	Flower	1	medium	medium	1	0	0	0.5	0.5	0	0	0	0	0.5	0	0	0	0	0	0	0	0	0	0	0
Spermatophyta	Brassicaceae	Sinapis arvensis L.	1	T	very short	0.3833	very large	30.01	no	Flower	1	many	medium	1	0	0.5	0	0	0	0	0.5	0	0.5	0	0	0.5	0	0	0	0	0	0	0	0
Spermatophyta	Brassicaceae	Sisymbrium erysimoides Desf.	1	T	very short	0.43	large		no	Flower	1	many		0	0	0	0	0.5	0	0	0	0	0	0	0	0	0	0	0	0	0.5	0	0	0
Spermatophyta	Cactaceae	Opuntia maxima Mill.	1	MF		3	very small		no	Flower	1	many		1	0	0	0	0	0	0	5	0	0	0	0	0	0	0	0	0	0	0	0	0
Spermatophyta	Campanulaceae	Campanula erinus L.	0	T	short	0.14	small		no	Flower	1	many	very light	1	0	0.5	1	7	0	0.5	0.5	1	0.5	0	0.5	0.5	0.5	1	3	0.5	8	1	0.5	0.5
Spermatophyta	Caprifoliaceae	Lonicera implexa Aiton	0	L		5.25	medium	9.636	yes	Flower	1	many	heavy	1	2	0	0	0	0	0.5	0.5	1	0	0	0	0	0	0.5	0	0	0	0	0	0
Spermatophyta	Caprifoliaceae	Scabiosa atropurpurea L.	1	H	very short	0.5	medium	12.57	yes	Flower	1	many	light	1	2	0	0	0	0	0	5	0	0.5	0	0	0	0	0.5	0	0	0	0.5	0	0
Spermatophyta	Caprifoliaceae	Scabiosa stellata L.	0	T	very short	0.2	large	16.07	no	Flower	0	medium	medium	0	0	0	0	0	0	0	0	0	0	0	0.5	0	0	0	0	0	0	0	0	0
Spermatophyta	Caprifoliaceae	Valerianella discoidea (L.) Loisel.	0	T	very short	0.2	small	17.08	no	Pseudanthium	1	few	very light	1	0.5	0.5	0.5	4	0	0.5	0.5	0	0.5	1	0.5	3	2	1	0	0	1	0	0	0
Spermatophyta	Caprifoliaceae	Valerianella eriocarpa Desv.	0	T	very short	0.1567	small		no	Pseudanthium	1	few	light	1	0.5	0	0	0	0	0.5	0	0	0.5	0	0	0.5	0	0.5	0	0	1	0.5	0	0
Spermatophyta	Caprifoliaceae	Valerianella microcarpa Loisel.	0	T	very short	0.2	small		no	Pseudanthium	1	few		1	0	0.5	0	7	0	0.5	0	0	0.5	0.5	0.5	0.5	0.5	0	5	0	1	0	0.5	0.5
Spermatophyta	Caryophyllaceae	Arenaria serpyllifolia subsp. leptoclados (Rchb.) Nyman	0	T	very short	0.1	very small	26.84	no	Flower	1	medium	very light	0	0	0.5	1	0.5	0	0	0	0	0	0.5	0	0	0	0	0.5	0	0.5	0	0.5	0.5
Spermatophyta	Caryophyllaceae	Cerastium glomeratum Thuill.	1	T	very short	0.059	small	21.75	yes	Flower	1	many	very light	1	0	0	1	12	0	0	0.5	0.5	0	0.5	0	0	0	0	6	0	0.5	0	1	0
Spermatophyta	Caryophyllaceae	Cerastium semidecandrum L.	0	T	very short	0.06	small	19.03	yes	Flower	1	medium		1	0	0.5	0.5	0	0	0	0	0	0	0	0	0	0	0	0	0	0	0	0	0
Spermatophyta	Caryophyllaceae	Herniaria hirsuta L.	0	T	short	0.0975	very small	19.1	yes	Flower	1	many	very light	1	0	0.5	0	0	0	0	0	0	0	0	0	0	0	0	0	0	0.5	0	0	0
Spermatophyta	Caryophyllaceae	Minuartia mediterranea (Ledeb. ex Link) K.Malý	0	T	very short	0.0892	very small		no	Flower	1	many		0	0	0	0	0	0	0	0	0	0	0	0	0	0	0	0.5	0	0	0	0	0.5
Spermatophyta	Caryophyllaceae	Polycarpon tetraphyllum (L.) L.	0	T	very short	0.0325	very small	28.084	no	Flower	1	medium	very light	1	0	1	0	0	0	0	0	0	0	0	0	0	0	0	0	0	0.5	0	0	0
Spermatophyta	Caryophyllaceae	Sagina apetala Ard.	0	T	very short	0.06	very small	21.44	yes	Flower	1	many	very light	1	0	0	0.5	0	0	0	0	0	0	0.5	0	0	0	0	0	0	0.5	0	0	0
Spermatophyta	Caryophyllaceae	Silene nocturna L.	0	T	very short	0.35	small	16.85	yes	Flower	1	many	very light	1	0	0	0	0	0	0	0.5	0	0	0.5	0	0.5	0	0	0.5	0.5	0.5	0	0	0.5
Spermatophyta	Caryophyllaceae	Silene sclerocarpa Dufour	0	T	very short	0.2	small		yes	Flower	1	medium		1	0	0	0	0	0	0	0	0	0	0.5	0	0	0	0	0	0	0	0.5	0	0
Spermatophyta	Caryophyllaceae	Silene vulgaris (Moench) Garcke	1	H		0.27	medium	17.37	yes	Flower	1	many	medium	1	0	0	0	0	0	1	0.5	0	0	0	0	0.5	0	0	0	0	0	0	0	0
Spermatophyta	Caryophyllaceae	Stellaria pallida (Dumort.) Crép.	1	T	very short	0.3	small	20.25	no	Flower	1	few	very light	1	0	0	0	1	0	0	0	0	0	0	0	0	0	0	7	0	0.5	0	0	0
Spermatophyta	Cistaceae	Cistus albidus L.	0	NF	medium	0.8842	medium	6.7943	no	Flower	1	many	light	0	0.5	3	65	0	0.5	0	0.5	0.5	0	0	0.5	0	0	14	108	0	0.5	0.5	0	0
Spermatophyta	Cistaceae	Cistus monspeliensis L.	0	NF	medium	1.265	small	6.2604	no	Flower	1	many	light	0	0	129	8	8	64	83	0	110	0	84	118	0	113	0	2	45	74	41	158	84
Spermatophyta	Cistaceae	Cistus salviifolius L.	0	NF	medium	1.18	small	8.1832	no	Flower	1	many	light	0	0	0	0	0	0	0	0.5	0	0	0	0	0	0	0.5	0	0	0	0	0	0
Spermatophyta	Cistaceae	Fumana laevipes (L.) Spach	0	C		0.1007	very small	7.9955	no	Flower	1	medium	light	1	0	0	0.5	0	0	0	0	0	0	0	0	0	0	0	0	0	0.5	0	0	0
Spermatophyta	Cistaceae	Fumana laevis (Cav.) Pau	0	C		0.165	very small		no	Flower	1	many	medium	1	0	0	0.5	0	0	0	0	0	0	0	0	0	0	0	0	0	0	0	0	0
Spermatophyta	Cistaceae	Fumana thymifolia (L.) Spach	0	C	medium	0.1909	very small	8.048	no	Flower	1	many	medium	1	0.5	0	3	0	0	0	0	0	0	0	0	0	0	0.5	0	0	0	0.5	0	0
Spermatophyta	Cistaceae	Fumaria bastardii Boreau	1	T	very short	1	medium		no	Flower	1	many	medium	1	0	0	0	0	0	0	0.5	0	0	0	0	0	0	0	0	0	0	0	0	0
Spermatophyta	Cistaceae	Helianthemum salicifolium (L.) Mill.	0	C	very short	0.2594	very small	7.61	no	Flower	1	medium	very light	0	0	0	0.5	0	0	0	0	0	0	0	0	0	0	0	0	0.5	0.5	0	0	0
Spermatophyta	Cistaceae	Tuberaria guttata (L.) Fourr.	0	T		0.191	very small		no	Flower	1	many	very light	1	0	4	5	0.5	5	11	0	0	0	1	9	0	0	0	1	1	0.5	0	6	6
Spermatophyta	Colchicaceae	Colchicum filifolium (Cambess.) Stef.	0	G		0.085	small		yes	Pseudanthium	1	medium		0	0	147	0.5	0.5	0.5	0.5	0	43	0	36	26	0	1	0	0.5	76	5	0	0.5	10
Spermatophyta	Compositae	Anthemis arvensis L.	1	T	very short	0.285	medium	31.88	no	Pseudanthium	1	many	light	1	0.5	0	0	0.5	0.5	0	0	0	0.5	0	0	0	0	0	0	0	0	0.5	0	0.5
Spermatophyta	Compositae	Asteriscus aquaticus (L.) Less.	0	T	very short	0.3	medium		no	Pseudanthium	1	many		0	0	1	0	0	0.5	0	0	0	0	0	0	0	0	1	0	0.5	0.5	0	0	0.5
Spermatophyta	Compositae	Atractylis cancellata L.	0	T	very short	0.2	small	0.1545	no	Pseudanthium	1	few		1	0.5	0.5	0.5	0	0	4	0	0	0	0.5	0.5	0	0	0	0	0	0	0.5	0	0.5
Spermatophyta	Compositae	Bellis annua L.	0	T	very short	0.07	small	0.014	no	Pseudanthium	1	medium	very light	0	0.5	0.5	0.5	8	0.5	0.5	0	0	0.5	0.5	0	0	0.5	0	21	0	0.5	0	0.5	0.5
Spermatophyta	Compositae	Bellis sylvestris Cirillo	0	H		0.2	medium		no	Pseudanthium	1	medium		0	0	0	0	0	0	0	0	0	0.5	0	0	0	0	1	0	0	0	0	0	0
Spermatophyta	Compositae	Calendula arvensis M.Bieb.	1	T	very short	0.127	small	20.662	no	Pseudanthium	1	few	light	1	0	0	0	0	0	0	0.5	0	0	0	0	0	0	0	0	0	0	0	0	0
Spermatophyta	Compositae	Carduus pycnocephalus L.	1	H	very short	0.32	large	13.55	no	Pseudanthium	1	medium	medium	1	0	0	0	0.5	0	0	0	0	0	0	0	0	0	0	2	0	0	0	0	0
Spermatophyta	Compositae	Carduus tenuiflorus Curtis	1	H	very short	0.395	large	7.458	no	Pseudanthium	1	medium	medium	1	0	0	0	0.5	0	0	0.5	0	0	0	1	0	0	0	0	0	0	0	0	0
Spermatophyta	Compositae	Carlina corymbosa L.	1	H	very short	0.26	medium	7.35	no	Pseudanthium	1	medium	very light	0	17	0	0	0	0	0	0	0.5	0.5	0	0	0	0	0	0	0	1	0.5	0	0
Spermatophyta	Compositae	Carthamus lanatus L.	1	T	very short	0.3583	medium	9.0215	no	Pseudanthium	1	few	heavy	1	0	0.5	0	0	0	0	0	0	0	0	0	0	0	0	0	0	0	0	0	0
Spermatophyta	Compositae	Centaurea aspera L.	2	T	short	0.4975	small	16.09	no	Pseudanthium	1	medium	medium	1	0	0	0	0	0	0	0	0	0	0	0	0	0	0	0	0	0	0.5	0	0
Spermatophyta	Compositae	Centaurea calcitrapa L.	1	H	very short	0.17	medium	17.88	no	Pseudanthium	1	many	medium	1	0	0	0	2	0	0.5	4	0	0	0	0	0.5	0	0	4	0	0	0	0.5	0
Spermatophyta	Compositae	Centaurea melitensis L.	0	T	very short	0.1475	medium	17.5475	no	Pseudanthium	1	few	light	1	0	7	0	0.5	0	2	1	0	0.5	0.5	1	0	0	0.5	0	0.5	0.5	0	0	0
Spermatophyta	Compositae	Chrysanthemum segetum L.	1	T	very short	0.375	medium	28	no	Pseudanthium	1	many	medium	1	0	0	0	0	0	0	0	0	0	0	0	0	0	0	0	0	0	0.5	0	0
Spermatophyta	Compositae	Cichorium intybus L.	1	H		0.625	very large	16.45	no	Pseudanthium	1	many	light	1	0.5	0	0	0	0	0	0	0	0	0	0	0.5	0	0	0	0	0	0	0	0
Spermatophyta	Compositae	Crepis vesicaria L.	1	H	short	0.3075	medium	17.4977	no	Pseudanthium	1	medium	very light	1	0.5	0	0	0.5	0.5	0	0.5	0.5	0	0.5	0	2	0	0	0	0	0	0.5	0	0
Spermatophyta	Compositae	Crepis vesicaria subsp. taraxacifolia (Thuill.) Thell.	2	H		0.2	medium		no	Pseudanthium	1	medium		1	0.5	0	0	0	0	0	0	0	0	0	0	0	0	1	0	0	0	0	0	0
Spermatophyta	Compositae	Crupina crupinastrum (Moris) Vis.	0	T	very short	0.2633	small	12.4375	no	Pseudanthium	1	few	heavy	1	0.5	0	1	0	0	0	0	0	0	0	0.5	0	0	0	0	0	0	3	0	0
Spermatophyta	Compositae	Dittrichia graveolens (L.) Greuter	1	T	very short	0.45	small		no	Pseudanthium	1	many		0	0	0	0	0	0	0	0	0.5	0	0.5	0	0	0	0	0	0	0	0	0	0
Spermatophyta	Compositae	Dittrichia viscosa (L.) Greuter	1	NF	short	0.3767	small	9.818	no	Pseudanthium	1	many	very light	0	0.5	0	0	0	0	0	1	0	0	0	0	2	0	0	0	0	0	0	0	0
Spermatophyta	Compositae	Filago gallica (L.) L.	0	T	very short	0.0787	very small	19.603	no	Pseudanthium	1	medium	very light	1	0	0.5	0	0.5	0	0	0	0	0	0.5	1	0	0	0.5	0	0.5	0	0	0	0
Spermatophyta	Compositae	Filago pyramidata L.	0	T	very short	0.1	small	32.455	no	Pseudanthium	1	many	very light	1	0.5	0.5	0	5	0	0.5	0	0	0.5	1	0	0	2	0.5	0.5	0.5	0.5	0	0	0
Spermatophyta	Compositae	Filago pygmaea L.	0	T	very short	0.011	small		no	Pseudanthium	1	medium	very light	0	0	0	0.5	0	0	0	0	0.5	0	1	0	0	0	0	0.5	0	0	0	0	0.5
Spermatophyta	Compositae	Galactites tomentosa Moench	1	T	short	0.4	large	8.97	no	Pseudanthium	1	many	heavy	1	0	0	7	2	0.5	0.5	4	0.5	8	0.5	6	20	0	0.5	0.5	0	0.5	0.5	0.5	2
Spermatophyta	Compositae	Glebionis coronaria (L.) Cass. ex Spach	1	T	very short	0.2	medium		no	Pseudanthium	1	many	light	1	0	0	0	0.5	0	0	0	0	0	0.5	0	0.5	0	0	0.5	0	0	0.5	0	0
Spermatophyta	Compositae	Hedypnois cretica subsp. monspeliensis Murb.	0	T	very short	0.07	small	14.7485	no	Pseudanthium	1	few	medium	1	0	0	0	2	0.5	0	0	0	0.5	0.5	1	0.5	0.5	0.5	0.5	0	0.5	0	0.5	4
Spermatophyta	Compositae	Hedypnois rhagadioloides (L.) F.W.Schmidt	0	T	very short	0.2377	small		no	Pseudanthium	1	few		1	0	0	0.5	14	14	0	0.5	0	0.5	0.5	0	1	0	0	0	0	0.5	0.5	0.5	1
Spermatophyta	Compositae	Helichrysum stoechas (L.) Moench	0	C	medium	0.4814	very small	10.153	no	Pseudanthium	1	many	very light	1	0.5	0	0	0	0	0	0	0	0	0	0	0	0	0	0	0	0	0	0	0
Spermatophyta	Compositae	Hyoseris scabra L.	0	T	very short	0.05	small		no	Pseudanthium	1	medium		0	0	0	0.5	0.5	0	1	0	0	0	0.5	0	0.5	0	0	1	0	0.5	0	0	0.5
Spermatophyta	Compositae	Hypochaeris achyrophorus L.	0	T	very short	0.4	small		no	Pseudanthium	1	medium		1	2	0.5	69	46	65	0.5	31	10	6	0.5	50	18	2	1	0.5	0	14	2	0.5	34
Spermatophyta	Compositae	Lactuca cf. tenerrima Pourr.	2	C	very short	0.4	large		yes	Pseudanthium	1	many		0	0	0	0	0	0	0	0	0	0	0	0	0.5	0	0	0	0	0	0	0	0
Spermatophyta	Compositae	Lactuca serriola L.	1	H	very short	0.4	very large	10.99	yes	Pseudanthium	1	many	very light	1	0	0	0	0	0	0	0	0	0	0	0	0.5	0	0	0	0	0	0	0	0
Spermatophyta	Compositae	Leontodon taraxocoides Hoppe & Hornsch.	0	T	short	0.1	medium	17.4	yes	Pseudanthium	1	medium	light	1	0	0	0	0	0	0	0	0	0	0.5	0.5	0	0	0	0	0.5	0	0	0	0
Spermatophyta	Compositae	Leontodon tuberosus L.	0	H		0.26	medium		yes	Pseudanthium	1	medium	light	1	0.5	0	0	0	0	0	0	0.5	0	0.5	0	0.5	0	0	0	0	0	0.5	0	0
Spermatophyta	Compositae	Pallenis spinosa (L.) Cass.	2	T	short	0.2101	small	15.3605	no	Pseudanthium	1	medium	light	0	0.5	0	0	0	0	0	10	0.5	1	0.5	0	0.5	0	0.5	0	0	0	0.5	0	0.5
Spermatophyta	Compositae	Phagnalon rupestre (L.) DC.	0	C	short	0.28	small	7.775	no	Pseudanthium	1	many	very light	0	10	0	1	0	0	0	0	0	0	0	9	0	0	0	0	0	0	0	0	0
Spermatophyta	Compositae	Phagnalon saxatile (L.) Cass.	0	C	short	0.2825	small	8.8417	no	Pseudanthium	1	many	very light	0	36	39	12	0.5	0	0	0.5	0.5	0	0.5	1	0	0.5	0.5	0	0	17	10	0	0
Spermatophyta	Compositae	Reichardia intermedia (Sch.Bip.) Samp.	0	T	very short	0.3	medium		no	Pseudanthium	1	medium		1	0	0.5	17	0.5	1	2	6	0	0	0	5	0	0.5	0	0	0	6	0	0	0.5
Spermatophyta	Compositae	Reichardia picroides (L.) Roth	2	H		0.3	medium		yes	Pseudanthium	1	many		1	4	0	6	0	0	0	12	0.5	0.5	0	0.5	4	0	0.5	0.5	0	0	1	0	0
Spermatophyta	Compositae	Reichardia tingitana (L.) Roth	0	T	very short	0.1606	medium	19.408	no	Pseudanthium	1	many		1	0	0.5	0	0	0	0	0	0	0	0	0	0	0	0	0	0	0	0	0	0
Spermatophyta	Compositae	Senecio vulgaris L.	1	T	very short	0.0423	small	11.816	no	Pseudanthium	1	many	very light	1	0	0	0.5	1	0	0	0	0.5	0	0	0	0	0.5	0	0.5	0	0	0	0	0
Spermatophyta	Compositae	Silybum marianum (L.) Gaertn.	1	H	very short	0.85	very large	13.33	no	Pseudanthium	1	many	heavy	1	0	0	0	0	0	0	0	0	0	0	0	0.5	0	0	0	0	0	0	0	0
Spermatophyta	Compositae	Soliva stolonifera (Brot.) R.Br. ex G.Don	1	T	very short	0.03	small		no	Pseudanthium	1	medium		0	0	0.5	0	0.5	0	0	0	0	0	0.5	0	0	0	0	0	0.5	0	0	0	0
Spermatophyta	Compositae	Sonchus asper (L.) Hill	1	T	very short	0.085	medium	18.058	yes	Pseudanthium	1	many		1	0	0	0	1	0	0	1	0.5	0.5	0	0	1	0	0	0.5	0	0.5	0	0	0
Spermatophyta	Compositae	Sonchus bulbosus (L.) N.Kilian & Greuter	0	H		0.0575	medium	26.516	yes	Pseudanthium	1	medium		1	0	0	0	0	0	0	0.5	0	0	0	0	0	0	0	0	0	0	0	0	0
Spermatophyta	Compositae	Sonchus oleraceus (L.) L.	1	T	very short	0.4625	very large	27.698	yes	Pseudanthium	1	many	very light	1	0	0.5	5	6	0.5	0.5	0.5	0.5	0	1	0	1	3	1	0.5	0	0.5	1	0	0.5
Spermatophyta	Compositae	Sonchus tenerrimus L.	1	T	very short	0.4822	medium	16.551	yes	Pseudanthium	1	many	very light	1	0	0	0	0	0	0	0.5	0	0	0	0	0.5	0	0	0.5	0	0	0.5	0	0
Spermatophyta	Compositae	Sonchus bulbosus subsp. willkommii (Burnat & Barbey) N.Kilian & Greu	0	H		0.0575	medium	26.516	yes	Pseudanthium	1	medium		1	0	0	0	0.5	65	22	0	0	0	1	0	15	0.5	0	6	0	0.5	0.5	0	57
Spermatophyta	Compositae	Tragopogon porrifolius L.	2	H	very short	0.57	medium	30.43	yes	Pseudanthium	1	medium	light	0	0	0	0	0	0	0	0	0.5	0	0	0	0	0	0	0	0	0	0.5	0	0
Spermatophyta	Compositae	Urospermum dalechampii (L.) Scop. ex F.W.Schmidt	1	H		0.3333	medium		no	Pseudanthium	1	many	light	0	16	0	0.5	0.5	0	0	17	1	0.5	0	0	0.5	0	0	0	0	0	0.5	0	0
Spermatophyta	Compositae	Urospermum picroides (L.) Scop. ex F.W.Schmidt	1	T	very short	0.1059	medium	23.564	no	Pseudanthium	1	medium	medium	0	0	0.5	2	2	3	3	0.5	0.5	0.5	0.5	4	15	7	0.5	0.5	0	2	0.5	0	0.5
Spermatophyta	Convolvulaceae	Convolvulus althaeoides L.	2	H	short	0.5204	medium	19.307	yes	Flower	1	medium		1	7	0	0	0.5	0	0	0.5	2	10	0	0	0	1	0	0	0	0	0.5	0	0
Spermatophyta	Convolvulaceae	Convolvulus arvensis L.	1	H	medium	0.0867	small	18.783	yes	Flower	1	many	medium	1	0	0	0	0	0	0	0	0.5	0.5	0	0	0	0	0	0	0	0	0	0	0
Spermatophyta	Convolvulaceae	Convolvulus cantabrica L.	0	H	medium	0.4	medium		yes	Flower	1	medium		1	0	0	0	0	0	0	0	0.5	0	0	0	0	0	0	0	0	0	0	0	0
Spermatophyta	Crassulaceae	Crassula tillaea Lest.-Garl.	0	T	very short	0.0233	very small		no	Flower	1	many	very light	1	0	0.5	0.5	0.5	0.5	0	0	0	0	1	0.5	0	0	0.5	0	0	0.5	0	0.5	0
Spermatophyta	Crassulaceae	Sedum cespitosum (Cav.) DC.	0	T	very short	0.1247	very small		no	Flower	1	many		0	0	0.5	0.5	0	0	0	0	0	0	0.5	0	0	0	0	0	0	0	0	0	0
Spermatophyta	Crassulaceae	Sedum rubens L.	0	T	very short	0.09	very small	33.72	no	Flower	1	medium	very light	0	0	0	0.5	0.5	0.5	1	0	0	0.5	0.5	0	1	0.5	0.5	0.5	0	0.5	0	0.5	0.5
Spermatophyta	Crassulaceae	Sedum sediformis L.	0	C	short	0.242	small	3.5355	no	Flower	1	many	very light	0	0	0	0	0	0	0	0	0	0	0	0	0	0	4	0	0	0	0.5	0	0
Spermatophyta	Crassulaceae	Umbilicus rupestris (Salisb.) Dandy	0	H		0.175	medium	32.77	no	Flower	1	many	very light	0	0	0	0.5	0	0	0	0	0	0	0	0	0	0	0	0.5	0	0	0	0	0
Spermatophyta	Cyperaceae	Carex divulsa Stokes	0	H		0.275	medium	33.1	yes	Apetalous	0	medium	medium	1	0	0	0	0	0	0	0	0	0.5	0	0	0	0	0	0	0	0	0	0	0
Spermatophyta	Cyperaceae	Carex halleriana Asso	0	H		0.1708	medium	15.7293	yes	Apetalous	0	medium	light	1	0	0	0	0	0	0	0	0	0	0	0	0	0	0	0	0	0	0	0.5	0
Spermatophyta	Cyperaceae	Carex sp.	0	H					yes	Apetalous	0			1	4	0	0	0	0	0	0	0	0	0	0	0	0	0	0.5	0	0	0	0	0
Spermatophyta	Cytinaceae	Cytinus hypocistis (L.) L.	0	G		0.1	small		yes	Flower	1	medium		0	0	0	0	0	0	0	0	0	0	0	0	0	0	0.5	7	0	0	0	0	0
Spermatophyta	Cytinaceae	Cytinus ruber (Fourr.) Fritsch	0	G		0.1	small		yes	Flower	1	medium		0	0	0	0	0	0	0	0	0.5	0	0	0	0	0	0	0	0	0.5	0	0.5	0
Spermatophyta	Dioscoreaceae	Dioscorea communis (L.) Caddick & Wilkin	0	L		2.25	very large	30.3	yes	Flower	1	medium	heavy	1	0	0	0	0	0	0	0	0.5	0.5	0	0	0	0	0.5	0	0	0	0	0	0
Spermatophyta	Ericaceae	Arbutus unedo L.	0	MF	long	5.108	medium	6.5055	yes	Flower	1	many	medium	1	0	0	0	0	0	0	0	0	0	0	0	0	0	0.5	0	0	0	0	0	0
Spermatophyta	Euphorbiaceae	Euphorbia characias L.	0	NF	short	1	medium		yes	Pseudanthium	1	many	medium	1	0	0	0	0	0	0	0	0	0	0	0	0	0	0.5	0	0	0	0	0	0
Spermatophyta	Euphorbiaceae	Euphorbia exigua L.	0	T	very short	0.0802	very small	28.9485	yes	Pseudanthium	1	few	very light	1	3	4	26	3	11	11	0	2	0.5	8	2	7	9	0.5	0.5	4	1	8	10	9
Spermatophyta	Euphorbiaceae	Euphorbia falcata L.	0	T	very short	0.035	very small	18.209	yes	Pseudanthium	1	few		1	0	0.5	2	0	0	0	0	0	0	0	1	0	0	0	0	0	0	0	0	0
Spermatophyta	Euphorbiaceae	Euphorbia helioscopia L.	1	T	very short	0.2	medium	31.76	yes	Pseudanthium	1	medium	medium	1	0	0	0	0	0	0	0	0	0	0.5	0	0.5	0	0	0	0	0	0	0	0.5
Spermatophyta	Euphorbiaceae	Euphorbia medicaginea Boiss.	1	T	very short	0.31	medium		yes	Pseudanthium	1	medium		1	0.5	0	0	0	0	0	0	0	0	0	1	0	0	0	0	0	0	0	0	0
Spermatophyta	Euphorbiaceae	Euphorbia peplus L.	0	T	very short	0.1	small	37.75	yes	Pseudanthium	1	many	very light	1	0	2	0.5	4	2	1	1	0	0	2	2	0	0	0.5	14	0	6	1	29	8
Spermatophyta	Euphorbiaceae	Euphorbia pterococca Brot.	0	T	very short	0.215	small		yes	Pseudanthium	1	few		1	0	0	0	13	2	0.5	0	0	0.5	2	0	0	0	6	3	0	0.5	0	8	0
Spermatophyta	Euphorbiaceae	Euphorbia segetalis L.	1	T	very short	0.47	small	28.773	yes	Pseudanthium	1	few		1	0	0	0	0	0	0	0.5	0	0	0	0	0	0	0	0	0	0	0.5	0	0
Spermatophyta	Euphorbiaceae	Euphorbia serrata L.	1	H	very short	0.369	medium	10.5835	yes	Pseudanthium	1	medium	medium	1	0.5	0	0	0	0	0	0.5	0	0	0	0	0	0	0	0	0	0	0.5	0	0
Spermatophyta	Euphorbiaceae	Mercurialis annua L.	1	T	very short	0.192	medium	45.066	no	Apetalous	1	medium	medium	1	0	0	0.5	23	0	2	0	0	0	0	0	0	0	0	1	0	1	0	0.5	0
Spermatophyta	Fagaceae	Quercus ilex L.	0	MF	very long	9.6168	medium	5.0911	yes	Apetalous	1	many	heavy	0	0	0	0	0	0	0	0.5	1	0	0	0	0	0	0.5	0	0	0	0.5	0	0
Spermatophyta	Gentianaceae	Blackstonia perfoliata (L.) Huds.	0	T	very short	0.0967	medium	34.11	no	Flower	1	many	very light	1	8	21	11	6	3	31	3	2	1	4	27	4	53	2	0.5	7	12	11	21	9
Spermatophyta	Gentianaceae	Centaurium bianoris (Sennen) Sennen	0	T	very short	0.07	small		no	Flower	1	many		0	0.5	5	0.5	0.5	0.5	1	0	1	0	0.5	0.5	0	0.5	0.5	0.5	0.5	1	0.5	0.5	2
Spermatophyta	Gentianaceae	Centaurium maritimum (L.) Fritsch	0	T	very short	0.1	small		no	Flower	1	many		1	0	4	0	0.5	1	0.5	0	0.5	0	1	3	0	0	0.5	0	0	0.5	1	0	2
Spermatophyta	Gentianaceae	Centaurium pulchellum (Sw.) Druce	0	T	very short	0.063	small	43.2	no	Flower	1	many	very light	1	0	4	0.5	0.5	0.5	26	0.5	2	0	1	6	0	5	0.5	0.5	2	0.5	0	0.5	2
Spermatophyta	Gentianaceae	Centaurium tenuiflorum (Hoffmanns. & Link) Fritsch	0	T	very short	0.1625	small		no	Flower	1	many	very light	1	2	0.5	0.5	0.5	0.5	0.5	0	0	9	2	0	0	12	1	0.5	2	0	0	0.5	2
Spermatophyta	Geraniaceae	Erodium chium (Burm.f.) Willd.	1	T	very short	0.05	medium		no	Flower	1	medium		1	0	0.5	0	0.5	0	0	0	0	0	0	0	0.5	0	0.5	0.5	0	0.5	0	0	0
Spermatophyta	Geraniaceae	Erodium cicutarium (L.) L'Hér.	0	T	very short	0.0644	medium	14.3925	yes	Flower	1	medium	light	1	0	0.5	0	0	0.5	0	0	0	0	0	0.5	0	0	0	6	0	0.5	0	0.5	0
Spermatophyta	Geraniaceae	Erodium malacoides (L.) L'Hér.	1	T	very short	0.096	medium	28.878	no	Flower	1	few		1	1	4	1	0.5	0	0	0	0	0	0	0	1	0	0.5	0.5	0.5	0.5	0	0.5	0
Spermatophyta	Geraniaceae	Geranium columbinum L.	0	T	very short	0.2667	medium	27.45	no	Flower	1	medium	medium	1	0	0	0	0	0.5	0	0.5	0	0	0	0	0	0	3	0	0	0	0	0.5	0
Spermatophyta	Geraniaceae	Geranium molle L.	1	T	very short	0.1833	medium	27.67	no	Flower	1	medium	light	1	0	0	0	0.5	0	0.5	0	0	0	0	0	1	0	0	0.5	0	0.5	0	0	0
Spermatophyta	Geraniaceae	Geranium purpureum Vill.	0	T	very short	0.225	large		no	Flower	1	medium	medium	1	0	0	1	12	4	11	29	10	5	0.5	0	25	0.5	0.5	18	0	3	0.5	19	1
Spermatophyta	Geraniaceae	Geranium rotundifolium L.	1	T	very short	0.175	medium	25.45	no	Flower	1	many	medium	1	0	0	0.5	3	0	0	9	0	2	0	0	0	0	0	10	0	0.5	0	0	3
Spermatophyta	Guttiferae	Hypericum perforatum L.	2	H	medium	0.3583	small	15.69	yes	Flower	1	many	very light	1	2	0	0	0	0.5	0	1	0.5	0	0	0	0.5	0.5	0	0	0	0	0.5	0	0
Spermatophyta	Guttiferae	Hypericum tomentosum L.	0	C	short	0.2	small		yes	Flower	1	many		1	0.5	0	0	0	0	0	0	0	0	0	0	0	0	0	0	0	0	0	0	0
Spermatophyta	Iridaceae	Crocus cambessedesii J.Gay	0	G		0.15	small		yes	Flower	1	medium		0	0	1	0	2	0	0	0	0	0	0	0	0	0	0	0	0	0	0	0	0
Spermatophyta	Iridaceae	Freesia refracta (Jacq.) Klatt	1	G		0.4	large		yes	Flower	1	few		0	0	0	0	0	0	0	0.5	0	0	0	0	0	0	0	0	0	0	0	0	0
Spermatophyta	Iridaceae	Gladiolus illyricus W.D.J.Koch	0	G		0.3	large		yes	Flower	1	many	medium	0	0.5	159	106	6	17	6	19	4	1	40	13	0.5	0.5	1	11	196	83	128	6	226
Spermatophyta	Iridaceae	Romulea columnae Sebast. & Mauri	0	G		0.0625	small		yes	Flower	1	few		0	0	0	0	0.5	0	0	0	0	0	9	0	0	0	0	0	0.5	0.5	0	0	0
Spermatophyta	Juncaceae	Juncus bufonius L.	0	T	very short	0.1946	small	16.43	yes	Apetalous	0	many	very light	1	0	0	0	0	0	0	0	0	0	0	0	0	0	0	0	0	1	0	0	0
Spermatophyta	Lamiaceae	Ajuga iva (L.) Schreb.	0	C	short	0.05	medium		no	Flower	1	few	light	0	1	0.5	0	0.5	0	0.5	0.5	0.5	0.5	0	0	0	0.5	0	0.5	0	0.5	0	0	0
Spermatophyta	Lamiaceae	Clinopodium menthifolium (Host) Stace	0	C	medium	0.5	small		yes	Flower	1	medium	very light	1	0	0	0	3	0	0.5	0	0	0	0	0	0	0	0	0	0	0	0	0.5	0
Spermatophyta	Lamiaceae	Lavandula dentata L.	0	NF		0.4	small	4.278	no	Pseudanthium	1	many	very light	0	0	0	0	0	0	0	0	0	0	0	0	0	0	0	0	0	0	0.5	0	0
Spermatophyta	Lamiaceae	Marrubium vulgare L.	1	C	medium	0.4	medium	14.2	yes	Pseudanthium	1	many	light	1	0	0	0	0	0	0	0	0	0	0	0	0	0	0	0	0	0.5	0	0	0
Spermatophyta	Lamiaceae	Micromeria filiformis (Aiton) Benth.	0	C		0.175	very small		no	Flower	1	medium		0	0	0	0	0	0	0	0	0.5	0.5	0	0	0	0	0	0	0	0	0	0	0
Spermatophyta	Lamiaceae	Micromeria microphylla (d'Urv.) Benth.	0	C		0.175	small		no	Flower	1	medium		0	0.5	0	0	0	0	0	0	0	0	0	0	0	0	0	0	0	0	0	0	0
Spermatophyta	Lamiaceae	Micromeria nervosa (Desf.) Benth.	0	C		0.275	small		no	Flower	1	medium		0	1	0	0	0	0	0	0	0	0	0	0	0	0	0	0	0	0	0	0	0
Spermatophyta	Lamiaceae	Rosmarinus officinalis L.	0	NF	medium	1.1439	small	5.3786	no	Flower	1	many	light	1	0	0	67	0	0	2	0	0	0	0	0.5	0	0	0	0	16	13	0	0	0
Spermatophyta	Lamiaceae	Salvia verbenaca L.	2	H	short	0.4	medium	11.21	yes	Flower	1	medium	medium	1	0.5	0	0	0	0	0	0	0	0	0	0	0.5	0	0	0	0	0	0	0	0
Spermatophyta	Lamiaceae	Sideritis romana L.	0	T	very short	0.175	small		no	Flower	1	few	light	0	0.5	0.5	1	3	3	0.5	0	0	2	0.5	2	0	0.5	0.5	3	0.5	4	1	1	2
Spermatophyta	Lamiaceae	Stachys arvensis (L.) L.	0	T	very short	0.15	medium	29.8	no	Flower	1	medium	light	1	0	0	0	1	0	8	0	0	0	0	0	0	0	0	0	0	0	0	0	0
Spermatophyta	Lamiaceae	Stachys ocymastrum (L.) Briq.	1	T	very short	0.4	medium		no	Flower	1	medium		1	0	0	0	0	0	0	0	0	0	0	0	0	0	2	0	0	0	0.5	0	0
Spermatophyta	Lamiaceae	Teucrium capitatum subsp. majoricum (Rouy) Nyman	0	C	medium	0.4303	small	13.7833	yes	Pseudanthium	1	many	medium	1	8	2	5	4	2	13	0	0.5	10	10	1	0	13	0.5	0.5	2	29	5	0.5	1
Spermatophyta	Lamiaceae	Teucrium chamaedrys L.	0	C	medium	0.1684	small	10.3248	yes	Pseudanthium	1	many	medium	1	0.5	0	0	0	0	0	0	0.5	0	0	0	0	0	0	0	0	0	0	0	0
Spermatophyta	Lamiaceae	Teucrium flavum L.	0	C		0.235	small	5.237	yes	Pseudanthium	1	many	light	1	0	0	0	0	0	4	0.5	0	0	0	0	0	0	0	0	0	0	0.5	0	0
Spermatophyta	Leguminosae	Anthyllis cytisoides L.	0	NF	medium	1.25	small	8.309	no	Flower	1	many	light	0	0	0	0	0	0	0	0	0	0	0	0	0	0	0	0	0	0	6	0	0
Spermatophyta	Leguminosae	Anthyllis vulneraria L.	0	H	short	0.187	medium	13.3932	yes	Pseudanthium	1	medium	medium	1	0	0	0.5	0	0	0	0	0	0	0	0	0	0	0	0	0	0	0	0	0
Spermatophyta	Leguminosae	Argyrolobium zannonii (Turra) P.W.Ball	0	C		0.1908	small	10.97	no	Flower	1	medium	medium	0	0	0	0	0	0	0	0	10	0	0	0	0	0	0	0	0	0	0	0	0
Spermatophyta	Leguminosae	Bituminaria bituminosa (L.) C.H.Stirt.	2	H	short	0.533125	medium	13.9338	no	Pseudanthium	1	medium	heavy	1	0	0	22	0	0	0	0	0	0	0	0.5	0	0	0.5	0	0	0	11	0	0
Spermatophyta	Leguminosae	Calicotome spinosa (L.) Link	0	NF		2.645	small	10.4615	no	Flower	1	many	medium	0	0	0	0	0	0	0	0.5	27	14	0	0	0	0	9	0	0	0	0	0	0
Spermatophyta	Leguminosae	Ceratonia siliqua L.	0	MF	very long	15	very large	5.6143	no	Apetalous	1	many	heavy	1	49	0	0	0	0	0	0	0	13	0	0	0.5	0.5	0.5	0	0	0.5	0.5	0	0
Spermatophyta	Leguminosae	Coronilla scorpioides (L.) Koch	0	T	very short	0.2171	small	21.14	yes	Flower	1	many	heavy	1	0	0	0.5	0	0	2	0.5	0.5	0.5	0	0	0	0.5	0	0	0	0.5	0.5	0.5	0
Spermatophyta	Leguminosae	Coronilla valentina subsp. glauca (L.) Batt.	0	NF		1.1	medium		yes	Flower	1	many		1	0	0	0	0	0	0	0	0.5	0	0	0	0	0	0	0	0	0	0	0	0
Spermatophyta	Leguminosae	Dorycnium pentaphyllum Scop.	0	NF	medium	0.415	very small	10.3811	yes	Pseudanthium	1	many	medium	1	17	0	0	0	0	0	0	0	0	0	0	0	0	0	0	0	0	0.5	0	0
Spermatophyta	Leguminosae	Hippocrepis multisiliquosa L.	0	T	very short	0.35	medium		no	Flower	1	medium		1	0	0	3	0	0	0	0	0.5	0.5	0	0	0	0	0	0	0.5	0	0	0	0
Spermatophyta	Leguminosae	Hippocrepis unisiliquosaL.	0	T	very short	0.2	small	17.73	no	Flower	1	medium	medium	1	0.5	0	0	0	0	0	0.5	0	0.5	0	0	0	0	0	0	0	0	0.5	0	0
Spermatophyta	Leguminosae	Lathyrus annuus L.	1	T	very short	0.4	medium		yes	Flower	1	medium		0	0	0	0	0	0	0	0.5	0	0.5	0	0	0	0	0	0	0	0	0	0	0
Spermatophyta	Leguminosae	Lathyrus cicera L.	0	T	very short	0.3	small	21.46	yes	Flower	1	medium	heavy	1	0.5	0	0	0	0	0	9	0	0	0	0	0.5	0	0	0	0	0	0	3	9
Spermatophyta	Leguminosae	Lathyrus ochrus (L.) DC.	1	T	very short	0.55	medium		yes	Flower	1	medium		0	0	0	0	0.5	0	0	0.5	0	0.5	0	0	0	0	0	0	0	0	0	0	0
Spermatophyta	Leguminosae	Lathyrus sphaericus Retz.	0	T	very short	0.27	small		yes	Flower	1	medium	heavy	0	0	0	0	0	16	0	0	0	0	0.5	0	0	0	0	0	0	0	0	0	0.5
Spermatophyta	Leguminosae	Lotus cytisoides L.	0	C	short	0.2	small		yes	Flower	1	many	medium	1	0	0	0	0	0	0	0.5	0	0	0	0	0	0	0	0	0	0	0	0	0
Spermatophyta	Leguminosae	Lotus edulis L.	0	T	very short	0.173	small	13.922	yes	Flower	1	many		1	2	0	3	0.5	0	0	0.5	0.5	0.5	0	0.5	0	1	0	0	0	0	1	0	0.5
Spermatophyta	Leguminosae	Lotus ornithopodioides L.	0	T	very short	0.05	medium	42.2	yes	Flower	1	many		1	0.5	0	0	0	0	0	0.5	0.5	0.5	0	0	20	0.5	0.5	1	0	0	1	0	0.5
Spermatophyta	Leguminosae	Medicago arabica (L.) Huds.	1	T	very short	0.3083	medium	30.34	no	Flower	1	few	medium	1	0	0	0	0	0	0	0	0	0	0	0	10	0	0	0	0	0	0	0	0
Spermatophyta	Leguminosae	Medicago littoralis Loisel.	0	T	very short	0.1683	small	21.435	no	Flower	1	medium	medium	1	0	0	0.5	0	30	0	6	0	6	0.5	0.5	1	0	0	0	0	0.5	0	0.5	2
Spermatophyta	Leguminosae	Medicago minima (L.) L.	0	T	very short	0.0847	small	20.8973	no	Flower	1	few	light	1	1	0.5	2	5	1	0	9	1	0.5	1	72	8	0.5	2	1	0	0.5	1	5	20
Spermatophyta	Leguminosae	Medicago monspeliaca (L.) Trautv.	0	T	very short	0.14	small		no	Flower	1	medium	light	1	0	0	0	0	0	0	0	0	0	0	0.5	0	0	0	0	0	0	0	0	0
Spermatophyta	Leguminosae	Medicago orbicularis (L.) Bartal.	2	T	very short	0.4044	small	26.14	no	Flower	1	medium	medium	1	0	0	0	0	0	0	0.5	0	0.5	0	0	4	0	0	0	0	0	0.5	0	0
Spermatophyta	Leguminosae	Medicago polymorpha L.	2	T	very short	0.32	medium	24.85	no	Flower	1	medium	heavy	1	0	0	0	0.5	0	0	3	0	0.5	0.5	5	125	1	0.5	9	0	0	1	0.5	1
Spermatophyta	Leguminosae	Medicago scutellata (L.) Mill.	1	T	very short	0.4048	medium		no	Flower	1	few		1	0	0	0	0	0	0	0.5	0	0	0	0	0	0	0	0	0	0	0	0	0
Spermatophyta	Leguminosae	Medicago truncatula Gaertn.	0	T	very short	0.2	small		no	Flower	1	medium	medium	1	0	0	0	0	0	0	2	0	0	0	0	0	0	0	0	0	0	0	0	5
Spermatophyta	Leguminosae	Melilotus indicus (L.) All.	0	T	very short	0.3	medium	20.6	no	Flower	1	medium		0	0.5	0	0	0	0	0	0	0	0	0	0	0	0	0	0	0	0	0	0	0
Spermatophyta	Leguminosae	Melilotus sulcatus Desf.	0	T	very short	0.2148	medium	17.733	no	Flower	1	few		0	0	0	0	0	0	0.5	0	0	0.5	0	0	0	0.5	0	0	0	0	0.5	0	0
Spermatophyta	Leguminosae	Ononis minutissima L.	0	C	short	0.2625	very small	11.906	yes	Flower	1	many	medium	1	0	0	0	0	0	0	0	0.5	0	0	0	0	0	0	0	0	0	0	0	0
Spermatophyta	Leguminosae	Ononis mitissima L.	2	C	very short	0.375	small		yes	Flower	1	medium		1	0	0	0	0	0.5	0	0	0	0	0	0	0	0	0	0	0	0	0	0	0
Spermatophyta	Leguminosae	Ononis ornithopodioides L.	0	T	very short	0.2	medium		yes	Flower	1	medium		1	0	0	0	0	0.5	0	0	0	0	0	0	0	0	0	0	0	0.5	0	0	0
Spermatophyta	Leguminosae	Ononis reclinata L.	0	T	very short	0.035	small		yes	Flower	1	few		1	1	8	0.5	0.5	20	4	0.5	0.5	0	4	0.5	0	0.5	0.5	1	1	0	0	22	3
Spermatophyta	Leguminosae	Ononis viscosa L.	0	T	very short	0.25	medium		yes	Flower	1	medium		1	0.5	0	0	0	0	2	0.5	0.5	0	0	0	0	0.5	0	0	0	0	0	0	0
Spermatophyta	Leguminosae	Pisum sativum L.	1	T	very short	0.65	large	20.75	no	Flower	1	medium	heavy	1	0	0	0	0	0	0	3	0	0	0	0	0.5	0	0	0	0	0	0	0	0
Spermatophyta	Leguminosae	Scorpiurus muricatus L.	0	T	very short	0.1867	medium	15.0655	no	Flower	1	medium	medium	1	0	0	0	0	0	0.5	0	3	8	0	0	0	0	0	0	0.5	0	0	0	0.5
Spermatophyta	Leguminosae	Scorpiurus subvillosus L.	0	T	very short	0.1867	medium	15.0655	no	Flower	1	medium	medium	1	0	0	0	0	0	0	31	0	0	0	10	0	0	0.5	0	0	0	0	0	0
Spermatophyta	Leguminosae	Scorpiurus sulcatus L.	0	T	very short	0.1867	medium	15.0655	no	Flower	1	medium	medium	1	1	0.5	0	1	0.5	0	0	0.5	0.5	0.5	0.5	1	9	0.5	0	0	0.5	0	0.5	0
Spermatophyta	Leguminosae	Trifolium angustifolium L.	0	T	very short	0.11	small	15.6	yes	Pseudanthium	1	many	light	1	2	0	0	0	1	0	0	0	2	0	0	0	0	0.5	0	0	0	1	0	0.5
Spermatophyta	Leguminosae	Trifolium campestre Schreb.	0	T	very short	0.1215	very small	27.08	yes	Pseudanthium	1	many	very light	1	0	0.5	0	5	0.5	1	0.5	3	9	12	3	51	0	0.5	0.5	0	1	11	2	0.5
Spermatophyta	Leguminosae	Trifolium cherlerii L.	0	T	very short	0.027	very small	29	yes	Pseudanthium	1	medium	medium	1	0	0	0	0	0	0	0	0	0	0	0	0	0	0	0	0	0	0	0	0.5
Spermatophyta	Leguminosae	Trifolium glomeratum L.	0	T	very short	0.1173	small		yes	Pseudanthium	1	medium	very light	1	0	0	0	0	0	0	0	0	0.5	0	0	0	0	0	0	0	0	0	0	0
Spermatophyta	Leguminosae	Trifolium nigrescens Viv.	2	T	very short	0.175	small	4.96	yes	Pseudanthium	1	medium		1	0	0	0	0	0	0	0	0.5	0.5	0	0	0	0	0	18	0	0	0	1	0
Spermatophyta	Leguminosae	Trifolium scabrum L.	0	T	very short	0.1575	small	21.74	yes	Pseudanthium	1	medium	light	1	0	0	0	0	0	0	0.5	0.5	0.5	0.5	0	0.5	0	0.5	0.5	0	0.5	0.5	0.5	0.5
Spermatophyta	Leguminosae	Trifolium stellatum L.	0	T	very short	0.175	medium		yes	Pseudanthium	1	medium	medium	1	2	0.5	0	0	0	0	0.5	0.5	0.5	2	3	4	0	0.5	0	0	0	0.5	0.5	0.5
Spermatophyta	Leguminosae	Trifolium suffocatum L.	0	T	very short	0.02	very small		yes	Pseudanthium	1	medium	very light	1	0	0	0	0	0.5	0.5	0	0	0	0	0.5	0	0	0	1	0	0.5	0	0.5	0
Spermatophyta	Leguminosae	Trifolium tomentosum L.	2	T	very short	0.1219	small		yes	Pseudanthium	1	medium	very light	1	0	0	0	0.5	0	0	0	0	0	0	0	0	0	0.5	0.5	0	0.5	0	0	0
Spermatophyta	Leguminosae	Tripodion tetraphyllum (L.) Fourr.	0	T	very short	0.3	medium		no	Pseudanthium	1	many		0	0.5	0.5	0	0.5	1	0	3	0	14	0.5	0.5	0	0.5	0.5	0	0	0	0	0.5	0
Spermatophyta	Leguminosae	Vicia laxiflora Boiss.	0	T	very short	0.3306	small		yes	Flower	1	many		1	0	0	0	0	2	0	0	0	36	0	0	0	0	0	0	0	0	0	0	0
Spermatophyta	Leguminosae	Vicia lutea L.	0	T	very short	0.275	medium		yes	Flower	1	many	heavy	1	0	0	0	0	0	0	0	0	0.5	0	0	17	0	0	0	0	0	0	0	0
Spermatophyta	Leguminosae	Vicia nigra (L.) Steud.	0	T	very short	0.53125	small	22.41	yes	Flower	1	medium	heavy	1	2	0.5	7	0	0.5	0	14	17	8	0.5	7	82	1	0.5	0.5	0	0	24	0.5	2
Spermatophyta	Leguminosae	Vicia sativa L.	1	T	very short	0.6	small	20.63	yes	Flower	1	medium	heavy	1	0	0	0	0	0	0	9	0	0.5	0	0	9	0	0	0	0	0	0	0	0
Spermatophyta	Leguminosae	Vicia sativa subsp. amphicarpa (Dorthes) Asch.	0	T	very short	0.45	small		yes	Flower	1	many		1	0	0.5	0	0	0.5	0	0	0	0.5	0	0	0	0	0	0	0.5	0	0	0	0
Spermatophyta	Leguminosae	Vicia tetrasperma (L.) Schreb.	0	T	very short	0.375	small	31.9	yes	Flower	1	medium	medium	1	0.5	0	0	0	11	0	0	29	0	0	0	92	31	0	0	0	0	3	4	10
Spermatophyta	Linaceae	Linum bienne Mill.	0	H	very short	0.375	small		yes	Flower	1	many	light	0	0	0	0	0	0	0	0	0.5	0	0	0	0	0	0	0	0	0	0	0	0
Spermatophyta	Linaceae	Linum strictum L.	0	T	very short	0.197	medium	15.061	no	Flower	1	many		0	4	0.5	19	1	4	3	1	1	0.5	1	5	2	2	4	0.5	0	5	1	0.5	7
Spermatophyta	Linaceae	Linum trigynum L.	0	T	very short	0.475	medium		no	Flower	1	many		0	0	14	6	1	27	19	8	2	3	11	22	0	30	0.5	0	15	2	13	51	18
Spermatophyta	Malvaceae	Althaea hirsuta L.	0	T	very short	0.2	medium	19.75	no	Flower	1	medium	medium	1	0	0.5	0	0.5	0	0.5	0	0	0.5	0	0	0	0	0	0	0	0.5	0	0	0
Spermatophyta	Malvaceae	Malva parviflora L.	1	T	very short	0.665	large		no	Flower	1	many		0	0	0	0	0.5	0	0	0	0	0	0	0	0	0	0	0	0	0.5	0	0	0
Spermatophyta	Malvaceae	Malva multiflora (Cav.) Soldano, Banfi & Galasso	1	C		0.75	small		yes	Flower	1	many	medium	0	0	0	0	0.5	0	0	0	0	0	0	0	0	0	0	0	0	0	0	0	0
Spermatophyta	Moraceae	Ficus carica L.	1	MF	long	7.6	very large	20.48	no	Pseudanthium	1	many	medium	1	0	0	0	0	0	0	0.5	0	0	0	0	0	0	0	0	0	0	0	0	0
Spermatophyta	Myrtaceae	Myrtus communis L.	0	MF	long	3	medium	7.8622	no	Flower	1	many	medium	1	0.5	0	0	0	0	0	0	0	0	0	0	0	0	30	0	0	0	0	0	0
Spermatophyta	Oleaceae	Olea europea L.	0	MF	very long	4.6	medium	4.57	yes	Flower	1	many	heavy	1	127	137	40	224	134	158	159	56	32	152	110	327	111	99	192	121	104	229	209	121
Spermatophyta	Oleaceae	Phillyrea angustifolia L.	0	NF	medium	2.37	medium	6.24	no	Flower	1	many	heavy	1	0	0.5	0.5	0	0	0	0.5	23	0	0	0	0	0	0	0	0	0	0	0	0
Spermatophyta	Orchidaceae	Anacamptis pyramidalis (L.) Rich.	0	G		0.3	large	45	yes	Pseudanthium	1	many		0	0.5	0.5	0.5	0	0	0	0.5	0	0	0	0.5	0.5	0.5	0	0	0	0	0.5	0	0
Spermatophyta	Orchidaceae	Anacamptis coriophora (L.) R.M.Bateman, Pridgeon & M.W.Chase	0	G		0.185	medium		yes	Flower	1	many		0	0	0.5	0.5	0	0	0	0	0	0	0	0.5	0	0	0	0	0	0	0	0	0.5
Spermatophyta	Orchidaceae	Anacamptis morio subsp. longicornu (Poir.) H.Kretzschmar, Eccarius & H.Dietr.	0	G		0.25	medium		yes	Pseudanthium	1	many		0	0	0.5	0.5	0.5	2	0.5	0	0.5	0	7	0.5	0	0	0	0	0	0	0.5	0.5	0.5
Spermatophyta	Orchidaceae	Himantoglossum robertianum (Loisel.) P.Delforge	0	G		0.475	very large		yes	Flower	1	many		0	1	0	0	0	0	0	0.5	0	0	0	0	0.5	0	0	0.5	0	2	0.5	0	0
Spermatophyta	Orchidaceae	Neotinea tridentata subsp. conica (Willd.) R.M.Bateman, Pridgeon & M.W.Chase	0	G		0.1575	large		yes	Flower	1	many		0	0	0	0	0	0	0	0	0	0	0	0	0	0	0	0	0	0	1	0	0.5
Spermatophyta	Orchidaceae	Ophrys apifera Huds.	0	G		0.15	medium	19.67	yes	Flower	1	many		0	0.5	0	0	0	0	0	0.5	0.5	0.5	0	0	0	0	0	0	0	0	0.5	0	0
Spermatophyta	Orchidaceae	Ophrys bertolonii subsp. balearica (P. Delforge) L. Sáez & Rosselló	0	G		0.2	medium		yes	Flower	1	many		0	0	0	0	0	0.5	0.5	0	0	0	0	0	0	0	0	0	0	0.5	0	0	3
Spermatophyta	Orchidaceae	Ophrys bombyliflora Link	0	G		0.15	medium		yes	Flower	1	many		0	0	0.5	0	0.5	1	0.5	0	0.5	0	2	0.5	2	0.5	0	0	0	0.5	1	0	2
Spermatophyta	Orchidaceae	Ophrys fusca Link	0	G		0.185	medium		yes	Flower	1	many		0	0.5	0.5	0.5	0	0	0	0	0	0	0	0.5	0	0.5	0.5	0	0	0	1	0	0
Spermatophyta	Orchidaceae	Ophrys sp.	0	G					yes	Flower	1	many		0	0	0	0	0	0	0.5	0	0	0	0	0	0	0	0	0	0	0	0.5	0	0
Spermatophyta	Orchidaceae	Ophrys speculum Link	0	G		0.2	medium		yes	Flower	1	many		0	1	0.5	0.5	0	0	0.5	0	0	0	0.5	0.5	0.5	0	0	1	0	0	0	0.5	0.5
Spermatophyta	Orchidaceae	Ophrys tenthredinifera Willd.	0	G		0.25	medium		yes	Flower	1	many		0	0	0	0.5	0	0	0.5	0.5	0.5	0	0.5	0	0.5	0.5	0	0	0	0	0	0	0
Spermatophyta	Orchidaceae	Oprhys fusca subsp. bilunulata (Risso) Aldasoro & L. Sáez	0	G		0.185	medium		yes	Flower	1	many		0	0	0.5	3	0	0	0	0	0	0	0	0	0	0	0	0	0	0	0	0	0
Spermatophyta	Orchidaceae	Serapias lingua L.	0	G		0.215	medium		yes	Flower	1	many		0	0.5	15	5	0.5	6	0	0	1	0	0.5	0	1	0	2	0.5	0	0.5	2	0.5	5
Spermatophyta	Orchidaceae	Serapias parviflora Parl.	0	G		0.21	medium	16.051	yes	Flower	1	many		0	2	0.5	1	2	0.5	0.5	2	0.5	0	0.5	1	6	1	0	0.5	0.5	0.5	1	4	1
Spermatophyta	Orchidaceae	Spiranthes spiralis (L.) Chevall.	0	G		0.035	medium		yes	Flower	1	many		1	0	0	0	0.5	0	0.5	0	0	0	0	0	0	0	0	0	0	0	0	0	0
Spermatophyta	Orobanchaceae	Bartsia trixago L.	0	T	very short	0.24167	small	12.218	no	Flower	1	many		0	7	0.5	6	0	6	0	12	0.5	0.5	0.5	7	1	0.5	0	0	0	0	0.5	0.5	0.5
Spermatophyta	Orobanchaceae	Orobanche minor Sm.	0	G	very short	0.35	very small		yes	Flower	1	many	very light	0	0	0	0	0.5	0	0	0	0.5	0	0	0	0.5	0	0	0.5	0	0	0	0	0.5
Spermatophyta	Orobanchaceae	Orobanche ramosa L.	0	T	very short	0.2	very small		yes	Flower	1	many	very light	0	0	0	0	0	0	0	0	0	0.5	0	0	0	0	0	0	0	0	0	0	0
Spermatophyta	Orobanchaceae	Orobanche sp.	0	G					yes	Flower	1	many		0	0	0	0	0	0	0	0.5	0	0.5	0	0	0	0	0	0	0	0	0	0	0
Spermatophyta	Orobanchaceae	Parentucellia latifolia Caruel	0	T	very short	0.1344	small		no	Flower	1	many	very light	1	0.5	0.5	0.5	0	1	0	0	0	0	0.5	1	0	0	0	0.5	0	0.5	0	0.5	0.5
Spermatophyta	Orobanchaceae	Parentucellia viscosa (L.) Caruel	0	T	very short	0.2	large		no	Flower	1	many	very light	1	0	0	0	0	0	0	0.5	0	0.5	0	0	0.5	0	0	0	0	0	0	0	0.5
Spermatophyta	Oxalidaceae	Oxalis pes-caprae L.	1	G		0.2	medium	48.16	yes	Flower	1	rare		0	0.5	0.5	0	0.5	0	0	0	0.5	0	0	0	0	0.5	0	2	0	0	35	0	0
Spermatophyta	Papaveraceae	Fumaria capreolata L.	1	T	very short	0.825	medium		no	Flower	1	many	medium	1	0	0	0	0.5	0	0	0	0	0	0	0	0	0	0	0	0	0	0	0	0
Spermatophyta	Papaveraceae	Papaver rhoeas L.	1	T	very short	0.6	very large	14.7	yes	Flower	1	many	very light	0	0	0	0	0	0	0	0.5	0	0	0	0	0	0	0	0	0	0	0	0	0
Spermatophyta	Papaveraceae	Papaver somniferum L.	1	T	very short	0.7	very large	38.23	yes	Flower	1	many	very light	0	0	0	0	0	0	0.5	0.5	0	0.5	0	0	0	0	0	0	0	0	0	0	0
Spermatophyta	Pinaceae	Pinus halepensis Mill.	0	MF	very long	15.9713	small	5.2814	no	Apetalous	0	many	heavy	0	60	27	89	0	0	0	35	7	1	0.5	0.5	0.5	44	23	0	0.5	0	120	0	0
Spermatophyta	Pittosporaceae	Pittosporum tobira (Thunb.) W.T.Aiton	1	MF	long	4.42	large	15.67	no	Flower	1	many		1	0	0	0	0	0	0	0.5	0	0	0	0	0	0	0	0	0	0	0	0	0
Spermatophyta	Plantaginaceae	Globularia alypum L.	0	NF	medium	0.5921	small	6.1487	no	Pseudanthium	1	many	very light	0	0.5	0	0	0	0	0	0	0	0	0	0	0	0	0	0	0	0	0.5	0	0
Spermatophyta	Plantaginaceae	Kickxia cf. lanigera (Desf.) Hand.-Mazz.	1	C	very short	0.11	small		no	Flower	1	many		0	0	1	0	15	0.5	2	0	0	0	0	0	0	0	0	0.5	0	6	0	2	1
Spermatophyta	Plantaginaceae	kickxia cirrhosa (L.) Fritsch	0	T	very short	0.35	small		no	Flower	1	many		0	0	0	0	0	0	0	0	0	0.5	0	0	0.5	0	0	0	0	0	0	0	0
Spermatophyta	Plantaginaceae	Misopates orontium (L.) Raf.	1	T	very short	0.281	small	5.467	yes	Flower	1	many	very light	0	0	0.5	0	0.5	0.5	0.5	0	0	0	0.5	0	1	0.5	2	0	0	0.5	2	0	0.5
Spermatophyta	Plantaginaceae	Plantago afra L.	0	T	very short	0.1127	small	7.04	yes	Apetalous	0	medium	light	1	0.5	0.5	0	12	47	12	0	0.5	0	1	3	0.5	0.5	0.5	0.5	0.5	0.5	0.5	41	3
Spermatophyta	Plantaginaceae	Plantago albicans L.	2	C	very short	0.244	small	10.491	yes	Apetalous	0	medium	medium	1	0.5	0	0	0	0	0	0	0	0	0	0	0	0	0	0	0	0	0	0	0
Spermatophyta	Plantaginaceae	Plantago bellardii All.	0	T	very short	0.0411	small		yes	Apetalous	0	medium	light	1	3	45	27	0	18	0	0.5	0	0.5	18	25	0	20	0.5	1	0	0.5	0.5	39	2
Spermatophyta	Plantaginaceae	Plantago coronopus L.	2	T	very short	0.027	small	7.7	yes	Apetalous	1	many	very light	1	0	0.5	0.5	0	0	5	0	0	0	0	0.5	0	0	0	0.5	0.5	0.5	0	0.5	0
Spermatophyta	Plantaginaceae	Plantago lagopus L.	0	T	very short	0.024	small	16.06	yes	Apetalous	0	medium	very light	1	2	13	4	10	0.5	0.5	18	0.5	0.5	1	1	1	0	0.5	0.5	0.5	0.5	0.5	9	0.5
Spermatophyta	Plantaginaceae	Plantago lanceolata L.	1	T	short	0.12	medium	15.146	yes	Apetalous	1	many	light	1	0.5	0	0	0	0.5	0	0.5	0	0.5	0	0	0.5	0	0.5	0	0	0	0.5	0	0
Spermatophyta	Plantaginaceae	Veronica arvensis L.	0	T	very short	0.1133	small	23.62	yes	Flower	1	many	very light	1	0	0	0	1	0	0	0	0	0	0.5	0	0.5	0	0	2	0	0	0	0	0
Spermatophyta	Poaceae	Aegilops geniculata Roth	1	T	very short	0.1923	small	13.324	no	Apetalous	0	few	heavy	1	0.5	0	0	0.5	0.5	0	1	0	1	0.5	1	0	0	4	0.5	0	0	0.5	0	0.5
Spermatophyta	Poaceae	Aegilops ventricosa Tausch	0	T	very short	0.4	medium		no	Apetalous	0	few		1	0	0	0	0	0	0	0	0.5	0	0	0.5	1	0	0	0	0	0	0	0.5	0.5
Spermatophyta	Poaceae	Aira cupaniana Guss.	0	T	very short	0.1293	small		no	Apetalous	0	medium	very light	1	0	1	0	0.5	0.5	0	0	1	0	0.5	0	0	0.5	0	13	0	0.5	0	1	0.5
Spermatophyta	Poaceae	Ampelodesmos mauritanicus (Poir.) T.Durand & Schinz	0	C	medium	2	very large		no	Apetalous	0	medium	medium	0	0	0	0	0	0	0	49	0.5	126	0	0	0	189	239	0	0	0	0	0	0
Spermatophyta	Poaceae	Arundo donax L.	1	MF		2.75	very large		yes	Apetalous	0	rare		0	0	0	0	0	0	0	0.5	0	0	0	0	0	0	0	0	0	0	0	0	0
Spermatophyta	Poaceae	Avena barbata Pott ex Link	1	T	very short	0.3735	medium	21.4513	no	Apetalous	0	many	medium	1	0	0.5	2	0.5	52	0.5	16	1	2	0.5	2	17	0	0.5	0.5	0.5	0.5	0.5	0.5	3
Spermatophyta	Poaceae	Avena sterilis L.	1	T	very short	0.91	medium	14.9513	no	Apetalous	0	medium	heavy	1	0	0.5	0	0.5	0	0	0.5	0	0	0	0	0	0	0	0	0	0	0.5	0	0
Spermatophyta	Poaceae	Brachypodium distachyon (L.) P.Beauv.	0	T	very short	0.2315	small	22.14	no	Apetalous	0	few	heavy	1	0.5	36	49	50	216	9	145	32	11	24	147	26	2	0.5	1	8	43	17	132	28
Spermatophyta	Poaceae	Brachypodium phoenicoides (L.) Roem. & Schult.	0	H		0.335	medium	11.9665	yes	Apetalous	0	medium	medium	1	0.5	0	0	0	0	0	13	0	1	0	0	0	0	0	0	0	0	1	0	0
Spermatophyta	Poaceae	Brachypodium retusum (Pers.) P.Beauv.	0	C	medium	0.3623	small	11.564	yes	Apetalous	0	medium	medium	1	21	0.5	52	108	125	157	0	243	135	282	0.5	0	33	96	8	154	49	321	195	181
Spermatophyta	Poaceae	Brachypodium sylvaticum (Huds.) P.Beauv.	0	H		0.825	large	35.5	yes	Apetalous	0	medium	medium	1	0	0	0	0	0	0	0.5	0	6	0	0	0	0	0	0	0	0	0	0	0
Spermatophyta	Poaceae	Briza maxima L.	0	T	very short	0.4063	medium	68.9	no	Apetalous	0	few	light	1	0	7	20	67	51	48	74	0.5	1	0.5	2	96	10	2	0	4	6	20	35	56
Spermatophyta	Poaceae	Briza minor L.	0	T	very short	0.2133	large		no	Apetalous	0	few		1	0	0	0	0	0	0	0	0	0	0	0	0	0	0	0	0	0	1	0	0
Spermatophyta	Poaceae	Bromus diandrus Roth	1	T	very short	0.554	medium	16.745	no	Apetalous	0	medium	medium	1	0	0	4	0	0	0	0.5	0	0	0	0	0	0	0	0	0	0	0	0	0
Spermatophyta	Poaceae	Bromus fasciculatus C.Presl	0	T	very short	0.196	small	18.627	no	Apetalous	0	medium	light	1	0	0	0.5	0	0	0	0	0	0	0	0	0	0	0	0.5	0	0.5	0	20	0
Spermatophyta	Poaceae	Bromus hordeaceus L.	1	T	very short	0.096	small	26.785	no	Apetalous	0	medium	medium	1	0	0	0	0	0	0	0	0	0.5	0	0	0	0	0.5	0.5	0	0	0	0	0
Spermatophyta	Poaceae	Bromus madritensis L.	1	T	very short	0.234	small	26.156	no	Apetalous	0	medium	medium	1	0	0	0.5	5	0	0	0.5	0	0.5	0.5	0	0	0	0.5	1	0	0	0	0	0
Spermatophyta	Poaceae	Bromus rigidus Roth	1	T	very short	0.4	large		no	Apetalous	0	medium	heavy	1	0	0	0	0.5	0	0	0	0	0	0	0	0	0	0	0.5	0	0	0.5	0	0
Spermatophyta	Poaceae	Bromus rubens L.	0	T	very short	0.2115	small	15.6585	no	Apetalous	0	many	medium	1	0	0	22	0.5	10	1	63	0.5	12	0	9	62	0	0.5	0.5	1	0.5	0.5	20	0.5
Spermatophyta	Poaceae	Bromus sp.	0	T					no	Apetalous	0			1	2	0	5	0	0	0	0	0	0	0	0	0	0	0	0	0	0	0	0	0
Spermatophyta	Poaceae	Catapodium marinum (L.) C.E.Hubb.	0	T	very short	0.25	very small		yes	Apetalous	0	many		1	0	0	0	0	0	0	0	0	0	0	0	0	0	0	0	4	0	0	0	0
Spermatophyta	Poaceae	Catapodium rigidum (L.) C.E.Hubb.	0	T	very short	0.1205	very small	20.471	yes	Apetalous	0	many	very light	1	0.5	1	0.5	5	0.5	11	0.5	0	0.5	1	0.5	4	11	1	18	0.5	1	0	0.5	0.5
Spermatophyta	Poaceae	Cynodon dactylon (L.) Pers.	1	H	short	0.1357	small	17.972	yes	Apetalous	0	many	very light	1	0	0	0	0	0	0	0.5	0	0	0	0	0	0	0	0	0	0	0	0	0
Spermatophyta	Poaceae	Cynosurus echinatus L.	1	T	very short	0.4	very small	75.9	yes	Apetalous	0	medium	light	1	0	0	0	0	0	0	0	0	0	0	0	0.5	0	0.5	0	0	0	0.5	0	0.5
Spermatophyta	Poaceae	Dactylis glomerataL.	0	H		0.6988	medium	18.388	yes	Apetalous	0	medium	light	1	29	4	0.5	2	2	7	68	29	54	29	10	83	2	0.5	0	18	6	10	5	28
Spermatophyta	Poaceae	Gastridium ventricosum (Gouan) Schinz & Thell.	0	T	very short	0.32	small		no	Apetalous	0	many	very light	1	0.5	0.5	0	0.5	0.5	1	0	0	0.5	0.5	0.5	0	0.5	0.5	0.5	0.5	0.5	0.5	0.5	0.5
Spermatophyta	Poaceae	Gaudinia fragilis (L.) P.Beauv.	0	T	very short	0.275	small		yes	Apetalous	0	medium		1	0	0	0	0	0	0	0	0	0	0	0	0	0	0	0	0	0	0	0	0.5
Spermatophyta	Poaceae	Helictotrichon bromoides (Gouan) C.E.Hubb.	0	H		0.41835	small	114.119	no	Apetalous	0	few	light	1	0.5	0	0.5	0	0	0.5	0	0.5	0.5	0	0	0	0.5	1	0	0	0	0.5	0	0
Spermatophyta	Poaceae	Hordeum murinum subsp. leporinum (Link) Arcang.	1	T	very short	0.2921	small	37.08	yes	Apetalous	0	medium		1	0	0	0	0.5	0	0	0	0.5	0	0	0	0.5	0	0.5	0.5	0	0	0	0	0
Spermatophyta	Poaceae	Hyparrhenia sinaica (Delile) Llauradó ex G. López	2	H		0.5156	small	8.0453	yes	Apetalous	0	few		1	37	0	0	0	0	0	0.5	0.5	3	0	8	0	0	3	0	0	0	0.5	0	0
Spermatophyta	Poaceae	Hyparrhenia hirta (L.) Stapf	2	H		0.5156	small	8.0453	yes	Apetalous	0	few		1	0.5	0	0	0	0	0	0	0	26	0	0.5	0	0	0.5	0	0	0	0.5	0	0
Spermatophyta	Poaceae	Lagurus ovatus L.	2	T	very short	0.2319	medium		no	Apetalous	0	medium	light	1	0	0	2	8	0.5	0	2	0	0	0	0	3	0	0.5	7	0	0.5	1	16	0.5
Spermatophyta	Poaceae	Lamarkia aurea (L.) Moench	1	T	very short	0.0971	small	33.469	no	Apetalous	0	medium		1	0	0	0.5	0	0	0	0	0	0	0	0	0	0	0	0	0	0	0	0	0
Spermatophyta	Poaceae	Lolium rigidum Gaudin	1	T	very short	0.3257	small	15.6013	no	Apetalous	0	many	medium	1	0	0	0	0	0	0	0.5	0.5	0.5	0	0	3	0	0.5	0.5	0	0.5	0.5	0	0
Spermatophyta	Poaceae	Melica ciliata L.	2	H		0.36	small	17.04	yes	Apetalous	0	medium	light	1	0	0	0	15	0.5	0	0	0	0	0.5	0	0	0	0	0.5	0	0	0	0	0
Spermatophyta	Poaceae	Melica minuta L.	0	H		0.36	small	5.415	no	Apetalous	0	medium		0	0	0	0	0	0	0	0	0	0	0	0	0	0	3	0	0	0	0	0	0
Spermatophyta	Poaceae	Parapholis incurva (L.) C.E.Hubb.	0	T	very short	0.072	small		no	Apetalous	0	medium	medium	1	0	0.5	0	0.5	0	1	0	0	0.5	3	0	0	0.5	0	0	1	0	0	0	0.5
Spermatophyta	Poaceae	Phalaris minor Retz.	1	T	very short	0.45	large		yes	Apetalous	0	many	light	1	0	0	0	18	0	0	0.5	0	0	0.5	0	0.5	0	0	0	0	0	0	0	0
Spermatophyta	Poaceae	Piptatherum coerulescens (Desf.) P.Beauv.	0	H		0.375	small		yes	Apetalous	0	many		1	0	0	0	0	0	0	0	0	0.5	0	0	0	0	0	0	0	0	0	0	0
Spermatophyta	Poaceae	Piptatherum miliaceum (L.) Coss.	1	H		0.892	small	15.034	yes	Apetalous	0	many	very light	1	0	0	0	0.5	0	0	0.5	0.5	0	0	0	0	0	0	0.5	0	0	0.5	0	0
Spermatophyta	Poaceae	Poa bulbosa L.	1	H		0.11	very small	27.56	yes	Apetalous	0	medium	light	1	0	0	0.5	0	0.5	0.5	0	0	0.5	0.5	0	0.5	0	0.5	2	0.5	0.5	0	0.5	0.5
Spermatophyta	Poaceae	Polypogon maritimus Willd.	0	T	very short	0.24	medium		no	Apetalous	0	medium		1	0	0	0	0	0	0	0	0	0	0	0	0	0	0	0	0	0.5	0	0	0
Spermatophyta	Poaceae	Rostraria cristata (L.) Tzvelev	0	T	very short	0.189	small	20.5423	no	Apetalous	0	medium	very light	1	0	0.5	0.5	9	0.5	0.5	0	0.5	0.5	0.5	0	2	0.5	4	18	0.5	0.5	0	0.5	0.5
Spermatophyta	Poaceae	Rostraria festucoides (Link) Romero Zarco	0	T	very short	0.185	small		no	Apetalous	0	medium		1	0.5	0.5	0	0	0	0	0	0	0	0.5	0	0	0.5	0	5	0.5	1	0	8	0
Spermatophyta	Poaceae	Stipa capensis Thunb.	0	T	very short	0.2643	small	14.7695	no	Apetalous	0	medium	medium	1	0.5	0.5	32	0.5	1	0.5	0	0	0.5	0.5	43	0.5	0	1	0.5	0.5	0.5	0.5	0.5	0.5
Spermatophyta	Poaceae	Stipa juncea L.	0	H		0.2811	small	9.4797	no	Apetalous	0	few	medium	1	0	0	0	0	0	0	0	0	0	0	0	0	0	0	0	0	0.5	0	0	0
Spermatophyta	Poaceae	Triticum aestivum L.	1	T	very short	1.1125	large	25.24	yes	Apetalous	0	many	heavy	1	0	0	0	0	0	0	0	0	0	0	0	0.5	0	0	0	0	0	0	0	0
Spermatophyta	Poaceae	Vulpia ciliata Dumort.	0	T	very short	0.28	small	37.7	yes	Apetalous	0	few	very light	1	0	0	0.5	2	0.5	0	0	0	0.5	0	0	0	1	0.5	19	0	1	0.5	11	0.5
Spermatophyta	Poaceae	Vulpia membranacea (L.) Dumort.	0	T	very short	0.3	very small		yes	Apetalous	0	medium		1	0	0	0.5	0	0	0	0.5	0	0	0	0.5	0	0	0.5	0	0	0	0	0	0
Spermatophyta	Poaceae	Vulpia muralis (Kunth) Nees	0	T	very short	0.1701	very small		yes	Apetalous	0	few	very light	1	0	0.5	0.5	3	0.5	2	0	0.5	0	0.5	0.5	0	0	0	5	0.5	0.5	0	0.5	0
Spermatophyta	Poaceae	Vulpia myuros (L.) C.C.Gmel.	0	T	very short	0.171	very small	18.9815	yes	Apetalous	0	many	very light	1	0	0	0	0.5	0.5	0.5	0	0	0	1	0	0	0	0	0	0	0	0.5	0	0
Spermatophyta	Polygalaceae	Polygala monspeliaca L.	0	T	very short	0.05	small		yes	Flower	1	few		0	10	2	8	0	3	0	0	0.5	0	0.5	5	0	0	0.5	0	0	2	0	1	0
Spermatophyta	Polygalaceae	Polygala rupestris Pourr.	0	C	medium	0.19	medium	16.091	yes	Flower	1	few	medium	0	0	0	3	0	0	3	0	0	0	0.5	0	0	0	0.5	0	0	5	0	0	0
Spermatophyta	Polygonaceae	Emex spinosa (L.) Campd.	1	T	very short	0.45	medium		no	Apetalous	0	medium		1	0	0	0	0.5	0	0	0	0	0	0	0	0	0	0	0	0	0	0	0	0
Spermatophyta	Polygonaceae	Rumex bucephaloforus L.	0	T	very short	0.068	very small	18.104	yes	Apetalous	0	medium	very light	1	0	0	0	0	0	0	0.5	0	0	0	0	0	0	0	3	0	0	0	0.5	0
Spermatophyta	Primulaceae	Anagallis arvensis L.	1	T	very short	0.18	small	23.7	yes	Flower	1	many	light	0	3	24	2	4	44	2	1	1	12	11	11	23	27	4	12	6	6	2	20	12
Spermatophyta	Primulaceae	Cyclamen balearicum Willk.	0	G		0.16	medium		yes	Flower	1	few	medium	1	1	0	0	0	0	0.5	0	0	0	0	0	0	0	0	0	0	0	0	0	0
Spermatophyta	Primulaceae	Lysimachia linum-stellatum L.	0	T	very short	0.0969	very small	24.374	no	Flower	1	many	very light	0	0	10	9	10	19	24	0	0	0	14	0	0	24	0	39	24	5	0	29	46
Spermatophyta	Ranunculaceae	Adonis annua L.	0	T	very short	0.175	very large		no	Flower	1	few	heavy	0	0	0	0	0.5	0	0.5	0.5	0	0	0	0	1	0	0	0	0.5	0.5	0	0	0
Spermatophyta	Ranunculaceae	Clematis cirrhosaL.	0	L	medium	1.5	medium		no	Flower	1	many		0	0	0.5	0	27	0	29	0	24	0.5	13	0	2	1	2	11	5	1	0	5	1
Spermatophyta	Ranunculaceae	Clematis flammula L.	0	L	short	3.78	medium	12.28	no	Flower	1	many	medium	0	0	0	0	0	0	0	0.5	2	0	0	0	0	0	0.5	0	0	0	0	0	0
Spermatophyta	Ranunculaceae	Nigella damascenaL.	2	T	very short	0.3875	large	29.74	no	Flower	1	medium	medium	0	0.5	0	0	0	0	0	0	0	0.5	0	0	0	0	0	0	0	0	0	0	0
Spermatophyta	Ranunculaceae	Ranunculus arvensis L.	1	T	very short	0.3083	medium	27.4	no	Flower	1	medium	heavy	1	0	0	0	0	0	0	0	0	0.5	0	0	0	0	0	0	0	0	0	0	0
Spermatophyta	Ranunculaceae	Ranunculus bulbosus L.	0	H		0.175	medium	18.14	yes	Flower	1	medium	medium	1	0	0	0	0	0	0	0	0	0	0	0	0	0	0	26	0	0	0	0	0
Spermatophyta	Ranunculaceae	Ranunculus paludosus Poir. sl.	0	H	very short	0.2667	medium		no	Flower	1	medium	very light	1	0	0	0	9	7	0	0	0	0	11	0	0	0.5	0	0.5	0	0	0	0	0
Spermatophyta	Ranunculaceae	Ranunculus parviflorus L.	0	T	very short	0.2295	small		no	Flower	1	medium	light	1	0	0	0.5	1	0	0	0	0	0	0	0	0	0	0	0.5	0	0	0	0	0
Spermatophyta	Rhamnaceae	Rhamnus alaternus L.	0	MF	long	4.3333	small	8.5286	no	Flower	1	many	medium	1	21	0	0	0.5	0	0	94	72	6	0.5	0	13	0	20	0.5	0	0	0.5	0.5	0
Spermatophyta	Rhamnaceae	Rhamnus lycioides subsp. oleoides (L.) Jahand. & Maire	0	MF	long	0.95	small	21.22	no	Flower	1	many	medium	1	0	0	0	0	0	0	0	0	0	0	0	0	0	0	0	14	0	0	0	0
Spermatophyta	Rosaceae	Crataegus monogyna Jacq.	0	MF	long	6	small	14.2287	no	Flower	1	many	heavy	1	0.5	0	0	0	0	0	0	0	3	0	0	0	0	0	0	0	0	0	0	0
Spermatophyta	Rosaceae	Prunus dulcis (Mill.) D.A.Webb	1	MF	medium	7	medium		yes	Flower	1	many		0	0	0	0	0	0	0	0.5	0	0	0	0	1	0	0	0	0	0	0.5	0	0
Spermatophyta	Rosaceae	Rosa sempervirens L.	0	L		3	large		yes	Flower	1	many		1	0.5	0	0	0	0	0	16	0	5	0	0	0	0	0.5	0	0	0	0	0	0
Spermatophyta	Rosaceae	Rubus ulmifolius Schott	0	L		1.25	large	13.3325	yes	Flower	1	many	medium	1	0	0	0	0	0	0	44	0	0	0	0	0	0	0	0.5	0	0	0	0	0
Spermatophyta	Rosaceae	Sanguisorba minor Scop.	2	T	medium	0.388	small	16.9988	yes	Apetalous	0	medium	medium	1	10	0	0	0	0	0	76	0.5	0.5	0	0.5	0.5	0.5	0	0	0	0	0.5	0	0
Spermatophyta	Rosaceae	Sanguisorba verrucosa (Link ex G.Don) Ces.	0	T		0.4	small	16.9988	yes	Apetalous	1	medium	medium	1	0.5	0	0	0	0	0	0	0	0	0	0	0	0.5	0	0.5	0	0	0	0	0
Spermatophyta	Rubiaceae	Crucinella angustifolia L.	0	T	very short	0.3	very small		no	Flower	1	few		0	0	0	0.5	0	0	0	0	0	0	0	0	0	0	0	0	0	0	0	0	0
Spermatophyta	Rubiaceae	Crucinella latifolia L.	0	T	very short	0.2	very small		no	Flower	1	few	light	0	0	0	0	0	0	0	0	0	0	0	0	0	0	0	0	0	0	0.5	0	0
Spermatophyta	Rubiaceae	Galium murale (L.) All.	0	T	very short	0.051	very small	22.48	no	Flower	1	medium	very light	1	0.5	12	2	26	4	5	0	0	0	5	1	0	12	0	18	2	3	0	11	0
Spermatophyta	Rubiaceae	Galium parisiense L.	0	T	very short	0.041	very small	25.2	no	Flower	1	medium	very light	1	0	9	0.5	0.5	0.5	2	0	2	0.5	6	2	0	1	0.5	1	3	1	0.5	5	4
Spermatophyta	Rubiaceae	Galium spurium L.	0	T	very short	0.65	small		no	Flower	1	many	medium	1	0	0	0.5	0	0	0	0.5	0	0	0	1	0	0	0	0	0	2	0	0	0
Spermatophyta	Rubiaceae	Rubia balearica (Willk.) Porta	0	C		0.2	small		yes	Flower	1	many		1	8	0	0	0	0	0	0	0	0.5	0	0	0	0	0	0	0	0	0.5	0	0
Spermatophyta	Rubiaceae	Rubia peregrina L.	0	L		0.3813	small	14.6463	yes	Flower	1	many	heavy	1	109	0	0	9	0	4	78	72	16	10	23	57	0	5	1	1	1	1	11	0
Spermatophyta	Rubiaceae	Sherardia arvensis L.	0	T	very short	0.1333	very small	27.26	yes	Flower	1	medium	medium	1	0.5	0	0	17	0.5	5	31	0.5	1	7	14	36	0	0	4	0	11	4	0.5	5
Spermatophyta	Rubiaceae	Theligonum cynocrambe L.	0	T	very short	0.225	small		no	Apetalous	0	few		0	0	15	21	76	18	43	162	0.5	10	0.5	5	62	20	0	1	0	30	6	0.5	21
Spermatophyta	Rubiaceae	Valantia hispida L.	0	T	very short	0.0375	very small	50.246	no	Flower	1	medium	very light	1	0	28	0	5	0.5	1	0.5	0	0	0	0	0	6	0	1	0	3	0.5	0	2
Spermatophyta	Rubiaceae	Valantia muralis L.	0	T	very short	0.1	very small		no	Flower	1	medium		1	0	6	4	15	3	20	0	0.5	0	3	0.5	0	4	0	9	1	10	0	6	0.5
Spermatophyta	Rutaceae	Cneorum tricoccon L.	0	NF	medium	0.8	small	8.2	no	Flower	1	many	light	1	0	0	0	0	0	2	0	0	0	0.5	0	0	0	0.5	0	2	4	0	0	0
Spermatophyta	Rutaceae	Ruta angustifolia Pers.	0	C	short	0.44	medium		yes	Flower	1	many	light	0	0	0	0.5	0	0	0	0.5	0	0	0	0	0	0	0	0.5	0	0	0.5	0.5	0.5
Spermatophyta	Rutaceae	Ruta montana (L.) L.	0	C	short	0.47	medium		yes	Flower	1	many	light	0	0	0	0	0	0	0	0	0	0	0	0	0.5	0	0	0	0	0	0	0	0
Spermatophyta	Santalaceae	Osyris alba L.	0	NF	medium	1	small	8.16	yes	Flower	1	medium	heavy	1	0	0	0	0	0	0	32	0	0	0	0	0	0	0	0	0	0	0	0	0
Spermatophyta	Santalaceae	Thesium humile Vahl	0	T	very short	0.2	very small		no	Flower	1	medium		0	0	0.5	0.5	0	0	0.5	0	0	0	0	0	0	0	0	0	0.5	0	0.5	0	0
Spermatophyta	Scrophulariaceae	Scrophularia peregrina L.	1	T	very short	0.4	medium		no	Flower	1	many		0	0	0	0	0.5	0	0	0	0	0	0	0	0	0	0	0	0	0.5	0	0	0
Spermatophyta	Scrophulariaceae	Verbascum sinuatum L.	1	H	short	0.4	medium	10.825	yes	Flower	1	many	very light	0	0.5	0	0	0	0	0	0.5	0.5	0.5	0	0	0.5	0	0	0.5	0	0	0	0	0
Spermatophyta	Smilacaceae	Smilax aspera L.	0	L	long	6.5	medium	10.4731	yes	Flower	1	many	heavy	1	82	0.5	0	0	0	0	21	27	49	0	0	0.5	0	0.5	9	0.5	0	0.5	0	0
Spermatophyta	Solanaceae	Solanum americanum Mill.	1	T	very short	0.2225	medium	27.422	no	Flower	1	many	light	1	0	0	0	1	0	0	0	0	0	0	0	0	0	0	0	0	0	0	0	0
Spermatophyta	Solanaceae	Solanum villosum Mill.	1	T	very short	0.7	medium		no	Flower	1	many		1	0	0	0	0	0	0	0	0	0	0	0	0	0	0	0.5	0	0.5	0	0	0
Spermatophyta	Thymelaeaceae	Daphne gnidium L.	0	NF	medium	1.83	small	9.3843	yes	Flower	1	many	medium	1	0	0	0	0	0	0	0	0.5	0	0	0	0	0	0	0	0	0	0	0	0
Spermatophyta	Thymelaeaceae	Thymelaea hirsuta (L.) Endl.	0	NF		0.8	very small	5.008	no	Flower	1	many		0	3	0	0	0	0	0	0	0	0	0	0	0	0	0	0	0	0	0	0	0
Spermatophyta	Urticaceae	Parietaria judaica L.	1	C	medium	0.3125	medium	33.17	yes	Apetalous	1	many	very light	1	0	0	0	76	0	0	0	0	0	0	0	1	0	0	0	0	0	0	0	0
Spermatophyta	Urticaceae	Parietaria lusitanica L.	0	T	very short	0.175	small		no	Apetalous	1	medium		0	0	0	0	0	0	1	0	0	0	0	0	0	0	0	22	0	0	0	0	0
Spermatophyta	Urticaceae	Urtica membranacea Poir. ex Savigny	1	T	short	0.4	large		no	Apetalous	0	many		0	0	0	0	22	0	0	0	0	0	0	0	0	0	0	22	0	0.5	0	0	0
Spermatophyta	Valerianaceae	Centranthus calcitrapa (L.) Dufr.	0	T	very short	0.2	medium		yes	Flower	1	many		0	0	0.5	4	0.5	20	7	0.5	0.5	0.5	0.5	4	0	2	0.5	0.5	0	17	0	0	1
Spermatophyta	Xanthorrhoeaceae	Asphodelus fistulosus L.	1	G		0.19	medium	9.053	yes	Flower	1	many	medium	0	0	0	0	0	0	0	0.5	0	0	0	0	0.5	0	0	0	0	0	0.5	0	0
Spermatophyta	Xanthorrhoeaceae	Asphodelus ramosus L.	0	G		1.15	very large		yes	Flower	1	many	medium	0	42	146	167	83	243	43	1	46	87	160	322	58	32	94	121	135	158	164	114	257

## Sheet: Legend
Name	Legend
Division	Division name
Family	Family name
Taxon	Genus, species or subspecies name
Habitat_preference	Natural plant from the Oleo-ceratonion community (0), ruderal plant (1), or segetal plant (2)
Life_form	Chamaephyte (C), geophyte (G), hemicryptophyte (H), liana (L), macrophanerophyte (MF), nanophanerophyte (NF), therophyte (T)
Life_span	Very short (<2 yr) short (2-5 yr), medium (5-25 yr), long (25-150 yr), very long (>150)
Plant_height	Numerical value (m)
Leaf_area	Very small (<25 mm2), small (25-225 mm2), medium (225-2025 mm2), large (2025-4550 mm2), very large (>4550 mm2)
SLA	Specific leaf area (mm2/mg)
Clonality	No (without clonal ability), yes (clonal plant)
Floral_unit	Type of floral unit: Apetalous, fern, flower, pseudanthium
Pollination_syndrome	Entomogamous (1), non-entomogamous (0)
Seed_Prod	Annual seed production: Rare (rarely, if ever, produces seeds in the study area), few (<50), medium (50-500), many (>500)
Seed_mass	Very light (<0.5 mg), light (0.5-1.5 mg), medium (1.5-10 mg), heavy (>10 mg)
Dispersal_mode	Zoochory (1), without zoochory (0)
UIB	Plant density of each taxon at UIB study site (no. of records out of 400 sampling points)
SonMutNou	Plant density of each taxon at Son Mut Nou study site (no. of records out of 400 sampling points)
SonGual	Plant density of each taxon at Son Gual study site (no. of records out of 400 sampling points)
SonGinard	Plant density of each taxon at Son Ginard study site (no. of records out of 400 sampling points)
SonDoblons	Plant density of each taxon at Son Doblons study site (no. of records out of 400 sampling points)
SonBaco	Plant density of each taxon at Son Baco study site (no. of records out of 400 sampling points)
sHeretat	Plant density of each taxon at s'Heretat study site (no. of records out of 400 sampling points)
SaRitxola	Plant density of each taxon at Sa Ritxola study site (no. of records out of 400 sampling points)
sAlzinar	Plant density of each taxon at s'Alzinar study site (no. of records out of 400 sampling points)
SaCanova	Plant density of each taxon at Sa Canova study site (no. of records out of 400 sampling points)
Puntiro	Plant density of each taxon at Puntiró study site (no. of records out of 400 sampling points)
Muro	Plant density of each taxon at Muro study site (no. of records out of 400 sampling points)
MontiSion	Plant density of each taxon at Monti-Sion study site (no. of records out of 400 sampling points)
Esporles	Plant density of each taxon at Esporles study site (no. of records out of 400 sampling points)
EsCabanells	Plant density of each taxon at Es Cabanells study site (no. of records out of 400 sampling points)
CarrerBetlem	Plant density of each taxon at Carrer Betlem stuyd site (no. of records out of 400 sampling points)
CanVolaVola	Plant density of each taxon at Can Vola Vola study site (no. of records out of 400 sampling points)
Capdella	Plant density of each taxon at Capdellà study site (no. of records out of 400 sampling points)
CanRefila	Plant density of each taxon at Can Refila study site (no. of records out of 400 sampling points)
AloeVera	Plant density of each taxon at Aloe Vera study site (no. of records out of 400 sampling points)
													TRUE
