# Supplementary material for: The role of landscape composition and heterogeneity on the taxonomical and functional diversity of Mediterranean plant communities in agricultural landscapes
Source: PLoS One. 2020 Sep 16;15(9):e0238222. doi: 10.1371/journal.pone.0238222 (PMC7494112; doi:10.1371/journal.pone.0238222)
Supplement: S3 Table — (XLSX) [file pone.0238222.s003.xlsx]

## Sheet: Data
Study_site	Latitude	Longitude	Elevation	P_S	P_Srud	P_Snrud	P_J	P_H	LCBD	Fric	Feve	Fdiv	Fdis	L_pnat1k	L_pnat2k	L_pcrops1k	L_pcrops2k	L_HT1k	L_HT2k
UIB	39.643	2.64094	101	122	32	90	0.681252	3.27275	0.0745916	14.6422	0.627387	0.833638	0.331467	25.7419	17.2723	52.2875	64.8083	2.16747	2.0806
SonMutNou	39.4619	2.82565	130	115	17	98	0.654675	3.10639	0.0504989	12.4429	0.557115	0.944176	0.347283	36.4618	31.974	55.7415	55.3803	1.71537	1.84222
SonGual	39.5708	2.8342	146	124	26	98	0.714888	3.44596	0.0511704	13.1383	0.566869	0.931291	0.387005	83.0398	63.5011	8.01623	24.5926	1.39543	1.76648
SonGinard	39.4162	3.07946	51	156	57	99	0.688607	3.47737	0.0452589	16.1923	0.56187	0.94384	0.369031	52.3409	36.7973	46.5369	61.591	1.70559	1.6022
SonDoblons	39.6936	3.19826	64	108	20	88	0.673391	3.15291	0.038997	12.5198	0.554177	0.952524	0.375731	81.4324	66.5538	18.1567	32.9029	1.5605	1.74474
SonBaco	39.3803	3.04068	29	109	15	94	0.689884	3.23649	0.0362088	12.3363	0.587744	0.932007	0.370656	75.4008	55.122	23.7643	42.757	1.60831	1.67434
sHeretat	39.6825	3.42145	64	154	67	87	0.708915	3.57077	0.0829151	16.8542	0.57169	0.880693	0.373123	63.6519	49.9891	33.1018	41.9921	2.01479	2.11506
SaRitxola	39.6535	2.99953	128	119	31	88	0.632212	3.02142	0.0525247	14.9874	0.671211	0.896637	0.362164	53.882	38.2658	42.9647	53.7729	1.81027	1.9562
sAlzinar	39.7055	3.31425	196	138	44	94	0.645857	3.1823	0.0585609	15.4315	0.581593	0.929507	0.387381	69.0121	65.7121	30.3583	30.7757	1.63615	1.85516
SaCanova	39.438	2.97731	56	124	23	101	0.601425	2.89904	0.0259791	13.3813	0.647486	0.972744	0.367721	42.642	34.8403	54.1599	62.623	1.76738	1.68089
Puntiro	39.5962	2.80156	57	104	18	86	0.650044	3.01906	0.0480534	12.7685	0.545902	0.940039	0.364824	55.4498	56.5754	25.6707	28.3262	1.91021	1.92541
Muro	39.7501	3.05956	51	124	56	68	0.693207	3.34145	0.0744186	12.4337	0.538075	0.866919	0.339006	33.4668	16.5376	61.43	72.6039	1.74712	1.62845
MontiSion	39.4989	3.01911	127	90	13	77	0.672187	3.02471	0.0569245	12.0018	0.58847	0.926039	0.393577	22.4658	16.2059	67.0068	72.7461	1.7976	1.90554
Esporles	39.6732	2.57537	250	124	29	95	0.561476	2.70647	0.0619781	14.7285	0.727254	0.950485	0.40359	59.1797	71.6978	28.1661	22.1143	2.02673	1.89966
EsCapdella	39.5803	2.46473	155	136	45	91	0.569076	2.79568	0.0382856	14.7132	0.712702	0.942202	0.372478	46.7465	63.6529	41.1461	32.3002	2.00339	1.8365
EsCabanells	39.6894	3.23535	82	135	40	95	0.653561	3.2059	0.0654295	14.3163	0.571444	0.951325	0.36588	60.3589	54.9236	38.5779	42.6599	1.77302	1.76956
CarrerBetlem	39.3941	2.84722	71	75	11	64	0.60346	2.60543	0.0447703	8.72541	0.620569	0.949496	0.3597	54.0578	43.5551	44.16	55.344	1.72367	1.67462
CanVolaVola	39.5463	2.80985	66	138	29	109	0.652176	3.21343	0.028617	13.4111	0.62833	0.956236	0.368904	54.8319	54.0179	38.0199	35.8215	1.71591	1.91384
CanRefila	39.676	3.18368	83	107	15	92	0.667241	3.1179	0.0332829	10.719	0.524719	0.958925	0.374044	70.4358	63.7872	29.2159	35.5719	1.33649	1.53084
AloeVera	39.7216	3.17062	61	117	18	99	0.641151	3.05327	0.0315346	11.7038	0.562082	0.946808	0.374563	73.2907	65.436	25.4083	33.332	1.80763	1.82891

## Sheet: Legend
Name	Legend
Study_site	Name of the study sites
Latitude	Latitude in decimal degrees
Longitude	Longitude in decimal degrees
Elevation	Height above sea level in meters
P_S	Plant richness
P_Srud	No. of ruderal species (ruderal and segetal species were combined for statistical analyses)
P_Snrud	No. of non-ruderal species
P_J	Plant evenness
P_H	Plant Shannon's diversity index
LCBD	Local contibution to beta diversity
Fric	Functional richness
Feve	Functional evenness
Fdiv	Functional divergence
Fdis	Functional dispersion
L_pnat1k	Percentage of natural and semi-natural habitats in a 1-km buffer around the centre of each study site
L_pnat2k	Percentage of natural and semi-natural habitats in a 2-km buffer around the centre of each study site
L_pcrops1k	Percentage of crops in a 1-km buffer around the centre of each study site
L_pcrops2k	Percentage of crops in a 2-km buffer around the centre of each study site
L_HT1k	Landscape hetrogeneity in a 1-km buffer around the centre of each study site
L_HT2k	Landscape hetrogeneity in a 2-km buffer around the centre of each study site
